# Supplementary material for: Reconstructing the west-east genetic division in Indonesia using ancient genomes
Source: iScience. 2026 May 14;29(6):115974. doi: 10.1016/j.isci.2026.115974 (PMC13196391; doi:10.1016/j.isci.2026.115974)
Supplement: Table S1. Genomic summary statistics and principal component analysis results for newly reported ancient samples — This table provides an overview of genomic characteristics and analytical outcomes for the ancient individuals newly reported in this study. (A) Per-library sequencing metrics, including endogenous DNA content, coverage, and duplication rates. (B) Postmortem damage (PMD)-filtered metrics generated using PMDtools, reflecting authentic ancient DNA signals. (C) Combined metrics for merged libraries from individuals LMCM1 and LMCM2 to maximize usable genomic data. (D) Principal component analysis (PCA) results for ancient Indonesian samples, including individual coordinates projected onto the reference space. Related to STAR Methods. [file mmc2.xlsx]

## Sheet: A
Table S1. Genomic summary statistics and principal component analysis results for newly reported ancient samples. This table provides an overview of genomic characteristics and analytical outcomes for the ancient individuals newly reported in this study. (A) Per-library sequencing metrics, including endogenous DNA content, coverage, and duplication rates. (B) Post-mortem damage (PMD)-filtered met…
All Reads
	Individual.ID	Sample.ID	aln.endogenous	endogenous	duplication.rate	library.length	mapped.length	mapped.reads	mapped.bases	MT.reads	MT.length	5.C.T	3.C.T	average.quality	coverage.MAPQ30	SNPs.HO	SNPs.1240k	Rx	Ry	1240k.sex	contamMix_mt_reads	contamMix_1-MAP_authentic	contamMix_interval	angsd.Method1..old_llh	angsd.Method1..new_llh	angsd.Method2..old_llh	angsd.Method2..new_llh
Include	LMCM1	LMCM103	1.32%	1.12%	0.16	60	65	1389061	90786863	5156	66	0.4114	0.3038	40.1	2.93%	163603	319024	M	M	M	4407	0.0151496	0.9509743-0.9976385	0.011060 +- 1.361132e-02 (217)	0.010960 +- 1.372884e-02 (217)	0.017074 +- 2.156567e-02 (217)	0.016920 +- 2.175481e-02 (217)
Include	LMCM1	S2_LMCM1021	0.50%	0.48%	0.06	53	55	310704	17118861	1401	56	0.4236	0.3011	40.6	0.55%	40701	77136	M	M	M	1070	0.0050103	0.9371755-0.9991386	-0.029187 +- 2.350162e-02 (10)	-0.028796 +- 2.430495e-02 (10)	-0.029187 +- 3.610629e-02 (10)	-0.028796 +- 3.693775e-02 (10)
Include	LMCM1	S3_LMCM103	0.66%	0.58%	0.13	57	63	1446908	91462979	4687	64	0.3861	0.2939	40.2	2.96%	161636	310626	M	M	M	4068	0.0349939	0.9294031-0.9878024	0.013877 +- 1.311454e-02 (203)	0.013774 +- 1.321014e-02 (203)	0.019979 +- 2.094938e-02 (203)	0.019830 +- 2.112904e-02 (203)
PMDtools filter	LMCM1	LMCM10101	0.24%	0.21%	0.09	57	62	222854	13760454	147	64	0.3483	0.2578	40.3	0.45%	32214	62349	M	M	M	8	0.0684967	0.03774287-0.98385123	0.117845 +- 1.186553e-01 (10)	0.116868 +- 1.201644e-01 (10)	0.252525 +- 2.730348e-01 (10)	0.250431 +- 2.730348e-01 (10)
PMDtools filter	LMCM1	LMCM10102	0.17%	0.14%	0.18	61	65	90300	5884303	71	66	0.3169	0.2213	39.9	0.19%	15255	29746	M	M	M	3	0.0782831	0.0337448-0.9806708	0.000000 +- 0.000000e+00 (2)	0.000000 +- 0.000000e+00 (2)	0.000000 +- 0.000000e+00 (2)	0.000000 +- 0.000000e+00 (2)
PMDtools filter	LMCM1	LMCM102	0.72%	0.53%	0.26	62	61	600892	36912118	3877	63	0.4169	0.3134	40.3	1.19%	73186	141631	M	M	M	3308	0.0243847	0.936104-0.9940572	0.061762 +- 4.980117e-02 (35)	0.061524 +- 4.999111e-02 (35)	0.061762 +- 7.080326e-02 (35)	0.061524 +- 7.107714e-02 (35)
PMDtools filter	LMCM1	S2_LMCM1031	0.46%	0.34%	0.25	51	56	187228	10409899	822	57	0.3929	0.2906	40.7	0.34%	23247	43602	M	M	M	502	0.043544	0.812642-0.994699	-0.059214 +- 7.839525e-02 (5)	-0.057831 +- 8.335085e-02 (5)	-0.059214 +- 7.839525e-02 (5)	-0.057831 +- 8.335085e-02 (5)
PMDtools filter	LMCM1	S3_LMCM102	0.36%	0.29%	0.18	58	60	540572	32287688	2952	61	0.3937	0.3036	40.4	1.04%	55746	106736	M	M	M	2488	0.0117372	0.9474251-0.9987928	0.049243 +- 8.220800e-02 (17)	0.048566 +- 8.350028e-02 (17)	0.127353 +- 1.619343e-01 (17)	0.125601 +- 1.653235e-01 (17)
Include	LMCM2	LMCM201	0.80%	0.55%	0.31	65	65	438356	28512072	438	60	0.2484	0.1777	39.9	0.92%	64185	125070	M	M	M	165	0.0093196	0.7923277-0.998499	0.031945 +- 4.351437e-02 (30)	0.031785 +- 4.373165e-02 (30)	-0.010648 +- 1.104131e-02 (30)	-0.010595 +- 1.110481e-02 (30)
Include	LMCM2	S3_LMCM201	0.38%	0.27%	0.28	62	63	473959	29956178	422	58	0.2374	0.1733	40	0.97%	59441	114488	M	M	M	133	0.0167738	0.6215644-0.9974121	0.000000 +- 0.000000e+00 (28)	0.000000 +- 0.000000e+00 (28)	0.000000 +- 0.000000e+00 (28)	0.000000 +- 0.000000e+00 (28)
Remove_due_to_limitted_reads	LMCM2	LMCM202	0.22%	0.13%	0.41	68	47	32648	1526675	1087	56	0.0856	0.0521	40.4	0.05%	2103	4199	M	M	M	727	0.002649	0.9391563-0.9995819	+- (0)	+- (0)	+- (0)	+- (0)
Remove_due_to_limitted_reads	LMCM2	S2_LMCM2021	0.17%	0.12%	0.26	56	41	17676	718842	403	50	0.0777	0.0495	40.8	0.02%	1150	2255	M	M	M	135	0.0136579	0.7032065-0.997732	+- (0)	+- (0)	+- (0)	+- (0)
Remove_due_to_limitted_reads	PKMM	S2_PKMM01	1.74%	0.69%	0.61	54	55	13954	762017	72	51	0.0229	0.0151	40.4	0.03%	1288	2414	M	M	NA	NA	NA	NA	+- (0)	+- (0)	+- (0)	+- (0)
Remove_due_to_limitted_reads	PPCM	PPCM01	0.04%	0.03%	0.22	61	43	6797	290891	6	52	0.0731	0.0464	40.7	0.01%	286	577	F	NA	F	NA	NA	NA	+- (0)	+- (0)	+- (0)	+- (0)
Remove_due_to_limitted_reads	PPCM	PPCM02	0.14%	0.10%	0.29	67	53	17944	952408	11	64	0.1856	0.1158	40.4	0.03%	1637	3262	F	NA	F	NA	NA	NA	+- (0)	+- (0)	+- (0)	+- (0)
Remove_due_to_limitted_reads	PPCM	S2_PPCM01	0.02%	0.02%	0.16	68	45	5219	233380	12	61	0.0932	0.0637	40.6	0.01%	211	433	F	F	F	NA	NA	NA	+- (0)	+- (0)	+- (0)	+- (0)
Remove_due_to_limitted_reads	PPCM	S2_PPCM02	0.08%	0.05%	0.35	71	56	14910	828105	24	55	0.2217	0.1314	40.1	0.03%	1275	2601	F	NA	F	1	0.923655	0.02502782-0.97531429	+- (0)	+- (0)	+- (0)	+- (0)
# aln.endogenous : endogenous rate from Samtools flagstats (before Dedup)
# endogenous : endogenous rate from Samtools flagstats (after Dedup)
# duplication : duplication rate from Dedup log
# library.length : average length of whole library (including unmapping reads) from Samtools stats
# mapped (chr:1-22,X,Y) length : average length of reads mapped (with high quality, MAPQ >= 30) to human only from Samtools stats
# mapped reads : mapped reads (MAPQ >= 30) from Samtools stats
# mapped bases : mapped bases (MAPQ >= 30, cigar) from Samtools stats
# mapped MT reads : mapped reads from Samtools idxstats
# mapped MT length : average length of mapped MT reads from Samtools stats
# MT haplotype : MT haplotype get from Haplogrep2
# Y haplotype : Y haplotype
# likelihood : likelihood of MT haplotype
# 5'C>T : C->T substitution rate in first position in 5' end
# 3' C_To_T (S.S.) :C->T substitution rate in first position in 3' end
# average quality : average base quality of mapped bases
# coverage : mapped bases (with high quality, MAPQ >= 30) /3095693981*100%
# #SNPs HO : #SNPs coverage on HO
# #SNPs 1240k : #SNPs coverage on 1240k
# Rx : Sex assignment by Rx
# Ry : Sex assignment by Ry
#1240k Sex: =IF(AND((xCov/autCov)<0.7,(yCov/autCov)>0.4),"M",IF(AND((xCov/autCov)>0.7,(yCov/autCov)<0.2),"F","NA"))
#contamMix_1-MAP_authentic: contamination level assessed by mitochondrial DNA
#angsd: contamination level assessed by X chromosome

## Sheet: B
PMDtools filter
	Individual.ID	mapped.reads	mapped.bases	MT.reads	MT.length	5.C.T	3.C.T	average.quality	coverage.MAPQ.30	SNPs.HO	SNPs.1240k	Rx	Ry	1240k.sex
	LMCM10101	86538	5591979	66	66	0.6829	0.5357	40.3	0.18%	13524	25581	M	M	M
	LMCM10102	31491	2201563	26	72	0.6814	0.5341	39.8	0.07%	5742	11065	M	M	M
	LMCM102	301205	19271916	2280	66	0.6763	0.5404	40.3	0.62%	40703	77785	M	M	M
	S2_LMCM1031	78524	4599550	372	60	0.6979	0.5548	40.6	0.15%	10378	19360	M	M	M
	S3_LMCM102	261405	16278134	1729	64	0.6624	0.5391	40.4	0.53%	31905	60272	M	M	M

## Sheet: C
Merged
	Individual.ID	library.length	mapped.length	mapped.reads	mapped.bases	MT.reads	MT.length	MT.haplogroup	likelihood	YHaplo	5.C.T	3.C.T	average.quality	coverage.MAPQ30	SNPs.HO	SNPs.1240k	Rx	Ry	1240k.sex	contamMix_mt_reads	contamMix_1-MAP_authentic	contamMix_interval	angsd.Method1..old_llh	angsd.Method1..new_llh	angsd.Method2..old_llh	angsd.Method2..new_llh
	LMCM1	63	63	3514326	222429885	14894	64	Y2a1	0.9399	O1a2	0.4629	0.3526	40.2	7.19%	282703	551065	M	M	M	12989	0.021629	0.9557739-0.9915545	0.022681 +- 8.725459e-03 (694)	0.022432 +- 8.819599e-03 (694)	0.022240 +- 1.283330e-02 (694)	0.021996 +- 1.297727e-02 (694)
	LMCM2	64	64	758090	48538138	821	59	NA	NA	O1a2	0.2412	0.1741	39.9	1.57%	88020	171570	M	M	M	519	0.0106804	0.891789-0.9982959	0.016262 +- 2.202477e-02 (62)	0.016219 +- 2.208029e-02 (62)	-0.005363 +- 0.000000e+00 (62)	-0.005349 +- 0.000000e+00 (62)

## Sheet: D
Sample_id	PC1	PC2	Pop	Date	Locality	Latitude	Longitude
In661.WGC	-0.0003	0.0013	Indonesia_LN_BA_IA.WGC	1827	Sumatra, Northwest Aceh, Loyang Ujung Cave	4.6454	96.856
In662.SG	-0.0118	-0.0251	Indonesia_LN_BA_IA.SG	2161	Sumatra, Northwest Aceh, Loyang Ujung Cave	4.6454	96.856
LMCM1	-0.0019	0.005	Indonesia_Loyang_Mendale_Cave	1720	Sumatra, Central Aceh Regency, Loyang Mendale Cave	4.64432	96.8677
LMCM2	0.0025	0.0042	Indonesia_Loyang_Mendale_Cave	3347	Sumatra, Central Aceh Regency, Loyang Mendale Cave	4.64432	96.8677
KMO001	-0.0499	0.0152	Indonesia_Komodo_NtodoLeseh_Majapahit	669	East Nusa Tengara, Komodo, Ntodo Leseh	-8.58	119.49
GUP001	-0.1099	-0.0078	Indonesia_Sulawesi_HG	7250	South Sulawesi, Leang Panninge	-4.974	119.699
JAB001	-0.1032	0.0239	Indonesia_Pantar_JarengBori_Majapahit_PreColonial	509	East Nusa Tengara, Pantar Jareng Bori	-8.54	120.44
LIA001002	-0.0181	0.0026	Indonesia_Flores_LiangBua_N_ProtoMetallic	675	East Nusa Tengara, Flores, Liang Bua	-8.54	120.44
LIT001	-0.0803	0.0314	Indonesia_Flores_LiangToge_LIA	757	East Nusa Tengara, Flores, Liang Toge	-8.54	120.44
TOP002	-0.0172	0.0455	Indonesia_Sulawesi_Topogaro_250BP	199	Sulawesi, Topogaro	-2.28	121.78
TOP004	-0.0147	0.0461	Indonesia_Sulawesi_Topogaro_250BP	386	Sulawesi, Topogaro	-2.28	121.78
Uattamdi1	-0.0465	0.0383	Indonesia_Kayoa_GuaUattamdi_N	1824	North Moluccas, Kayoa, Gua Uattamdi	0.02	127.41
AMA001	-0.0507	0.0526	Indonesia_Morotai_AruManara_EBA	2248	North Moluccas, Morotai, Aru Manara	2.35	128.4
AMA003008	-0.0347	0.0558	Indonesia_Morotai_AruManara_EBA	2250	North Moluccas, Morotai, Aru Manara	2.35	128.4
AMA004	-0.0571	0.0521	Indonesia_Morotai_AruManara_EBA	1946	North Moluccas, Morotai, Aru Manara	2.35	128.4
AMA005	-0.0473	0.0518	Indonesia_Morotai_AruManara_EBA	2250	North Moluccas, Morotai, Aru Manara	2.35	128.4
AMA009	-0.0988	0.0374	Indonesia_Morotai_AruManara_EBA	857	North Moluccas, Morotai, Aru Manara	2.35	128.4
TanjungPinang1	-0.0712	0.0439	Indonesia_Morotai_TanjungPinang_N_EBA	2073	North Moluccas, Morotai, Tanjung Pinang	2.35	128.4
TanjungPinang2	-0.0645	0.0417	Indonesia_Morotai_TanjungPinang_N_EBA	2150	North Moluccas, Morotai, Tanjung Pinang	2.35	128.4
TanjungPinang4	-0.0628	0.0415	Indonesia_Morotai_TanjungPinang_N_EBA	2150	North Moluccas, Morotai, Tanjung Pinang	2.35	128.4
TanjungPinang6	-0.0487	0.0467	Indonesia_Morotai_TanjungPinang_N_EBA	2150	North Moluccas, Morotai, Tanjung Pinang	2.35	128.4
