# Supplementary material for: Reconstructing the west-east genetic division in Indonesia using ancient genomes
Source: iScience. 2026 May 14;29(6):115974. doi: 10.1016/j.isci.2026.115974 (PMC13196391; doi:10.1016/j.isci.2026.115974)
Supplement: Table S2. qpAdm admixture modeling results for ancient Indonesian populations — This table presents the results of admixture modeling performed using qpAdm to explore ancestry composition in ancient Indonesian individuals. (A–C) Results based on the 1,240K SNP panel: (A) Summary of basic model configurations, including source and outgroup populations. (B) Full list of all tested admixture models, regardless of statistical fit. (C) Subset of models that passed the filtering criteria outlined in the Methods (e.g., p-value thresholds, ancestry proportion bounds); models selected for interpretation are highlighted in yellow. (D) qpAdm results based on the Human Origins (HO) panel, following similar filtering and model selection procedures; selected models are also highlighted in yellow. Related to Figure 3. [file mmc3.xlsx]

## Sheet: A
Table S2. qpAdm admixture modeling results for ancient Indonesian populations. This table presents the results of admixture modeling performed using qpAdm to explore ancestry composition in ancient Indonesian individuals. (A–C) Results based on the 1,240K SNP panel: (A) Summary of basic model configurations, including source and outgroup populations. (B) Full list of all tested admixture models, …
Targets	Sources	Fixed outgroups	Database
Indonesia_Loyang_Mendale_Cave	#rotation	Mbuti.DG	1240k
Indonesia_Flores_LiangBua_N_ProtoMetallic		English.DG
Indonesia_Flores_LiangToge_LIA	#Austronesian	Brahui.DG
Indonesia_Kayoa_GuaUattamdi_N	Taiwan_Hanben_IA	ONG.SG
Indonesia_Komodo_NtodoLeseh_Majapahit		Yakut.DG
Indonesia_LN_BA_IA.SG	#Hòabìnhian	Oroqen.DG
Indonesia_LN_BA_IA.WGC	Laos_Hòabìnhian.SG	China_Lahu.DG
Indonesia_Morotai_AruManara_EBA		Miao.DG
Indonesia_Morotai_TanjungPinang_N_EBA	#Papuan	Dai.DG
Indonesia_Pantar_JarengBori_Majapahit_PreColonial	Papuan.DG	Ami.DG
Indonesia_Sulawesi_Topogaro_250BP		Denisova.DG
	#Neolithic_MSEA
	Laos_LN_BA.SG

## Sheet: B
All Test Models
target	source1	source2	source3	source4	ratio1	ratio2	ratio3	ratio4	std.error1	std.error2	std.error3	std.error4	tail	Jackknife1	Jackknife2	Jackknife3	Jackknife4
Indonesia_Flores_LiangBua_N_ProtoMetallic	Taiwan_Hanben_IA				0.000				0.000				0.0000	1.0000
Indonesia_Flores_LiangToge_LIA	Taiwan_Hanben_IA				0.000				0.000				0.0000	1.0000
Indonesia_Kayoa_GuaUattamdi_N	Taiwan_Hanben_IA				0.000				0.000				0.0000	1.0000
Indonesia_Komodo_NtodoLeseh_Majapahit	Taiwan_Hanben_IA				0.000				0.000				0.0000	1.0000
Indonesia_LN_BA_IA.SG	Taiwan_Hanben_IA				0.000				0.000				0.0000	1.0000
Indonesia_LN_BA_IA.WGC	Taiwan_Hanben_IA				0.000				0.000				0.0000	1.0000
Indonesia_Loyang_Mendale_Cave	Taiwan_Hanben_IA				0.000				0.000				0.0000	1.0000
Indonesia_Morotai_AruManara_EBA	Taiwan_Hanben_IA				0.000				0.000				0.0000	1.0000
Indonesia_Morotai_TanjungPinang_N_EBA	Taiwan_Hanben_IA				0.000				0.000				0.0000	1.0000
Indonesia_Pantar_JarengBori_Majapahit_PreColonial	Taiwan_Hanben_IA				0.000				0.000				0.0000	1.0000
Indonesia_Sulawesi_Topogaro_250BP	Taiwan_Hanben_IA				0.000				0.000				0.0000	1.0000
Indonesia_Flores_LiangBua_N_ProtoMetallic	Laos_Hòabìnhian.SG				0.000				0.000				0.0000	1.0000
Indonesia_Flores_LiangToge_LIA	Laos_Hòabìnhian.SG				0.000				0.000				0.0000	1.0000
Indonesia_Kayoa_GuaUattamdi_N	Laos_Hòabìnhian.SG				0.000				0.000				0.0000	1.0000
Indonesia_Komodo_NtodoLeseh_Majapahit	Laos_Hòabìnhian.SG				0.000				0.000				0.0000	1.0000
Indonesia_LN_BA_IA.SG	Laos_Hòabìnhian.SG				0.000				0.000				0.0000	1.0000
Indonesia_LN_BA_IA.WGC	Laos_Hòabìnhian.SG				0.000				0.000				0.0000	1.0000
Indonesia_Loyang_Mendale_Cave	Laos_Hòabìnhian.SG				0.000				0.000				0.0000	1.0000
Indonesia_Morotai_AruManara_EBA	Laos_Hòabìnhian.SG				0.000				0.000				0.0000	1.0000
Indonesia_Morotai_TanjungPinang_N_EBA	Laos_Hòabìnhian.SG				0.000				0.000				0.0000	1.0000
Indonesia_Pantar_JarengBori_Majapahit_PreColonial	Laos_Hòabìnhian.SG				0.000				0.000				0.0000	1.0000
Indonesia_Sulawesi_Topogaro_250BP	Laos_Hòabìnhian.SG				0.000				0.000				0.0000	1.0000
Indonesia_Flores_LiangBua_N_ProtoMetallic	Papuan.DG				0.000				0.000				0.0000	1.0000
Indonesia_Flores_LiangToge_LIA	Papuan.DG				0.000				0.000				0.0000	1.0000
Indonesia_Kayoa_GuaUattamdi_N	Papuan.DG				0.000				0.000				0.0000	1.0000
Indonesia_Komodo_NtodoLeseh_Majapahit	Papuan.DG				0.000				0.000				0.0000	1.0000
Indonesia_LN_BA_IA.SG	Papuan.DG				0.000				0.000				0.0000	1.0000
Indonesia_LN_BA_IA.WGC	Papuan.DG				0.000				0.000				0.0000	1.0000
Indonesia_Loyang_Mendale_Cave	Papuan.DG				0.000				0.000				0.0000	1.0000
Indonesia_Morotai_AruManara_EBA	Papuan.DG				0.000				0.000				0.0000	1.0000
Indonesia_Morotai_TanjungPinang_N_EBA	Papuan.DG				0.000				0.000				0.0000	1.0000
Indonesia_Pantar_JarengBori_Majapahit_PreColonial	Papuan.DG				0.000				0.000				0.0000	1.0000
Indonesia_Sulawesi_Topogaro_250BP	Papuan.DG				0.000				0.000				0.0000	1.0000
Indonesia_Flores_LiangBua_N_ProtoMetallic	Laos_LN_BA.SG				0.000				0.000				0.0000	1.0000
Indonesia_Flores_LiangToge_LIA	Laos_LN_BA.SG				0.000				0.000				0.0000	1.0000
Indonesia_Kayoa_GuaUattamdi_N	Laos_LN_BA.SG				0.000				0.000				0.0000	1.0000
Indonesia_Komodo_NtodoLeseh_Majapahit	Laos_LN_BA.SG				0.000				0.000				0.0000	1.0000
Indonesia_LN_BA_IA.SG	Laos_LN_BA.SG				0.000				0.000				0.0000	1.0000
Indonesia_LN_BA_IA.WGC	Laos_LN_BA.SG				0.000				0.000				0.0000	1.0000
Indonesia_Loyang_Mendale_Cave	Laos_LN_BA.SG				0.000				0.000				0.0000	1.0000
Indonesia_Morotai_AruManara_EBA	Laos_LN_BA.SG				0.000				0.000				0.0000	1.0000
Indonesia_Morotai_TanjungPinang_N_EBA	Laos_LN_BA.SG				0.000				0.000				0.0000	1.0000
Indonesia_Pantar_JarengBori_Majapahit_PreColonial	Laos_LN_BA.SG				0.000				0.000				0.0000	1.0000
Indonesia_Sulawesi_Topogaro_250BP	Laos_LN_BA.SG				0.000				0.000				0.0000	1.0000
Indonesia_Flores_LiangBua_N_ProtoMetallic	Taiwan_Hanben_IA	Laos_Hòabìnhian.SG			0.694	0.306			0.023	0.023			0.0000	0.6939	0.3060
Indonesia_Flores_LiangToge_LIA	Taiwan_Hanben_IA	Laos_Hòabìnhian.SG			0.420	0.580			0.048	0.048			0.0000	0.4220	0.5779
Indonesia_Kayoa_GuaUattamdi_N	Taiwan_Hanben_IA	Laos_Hòabìnhian.SG			0.719	0.281			0.032	0.032			0.0000	0.7195	0.2804
Indonesia_Komodo_NtodoLeseh_Majapahit	Taiwan_Hanben_IA	Laos_Hòabìnhian.SG			0.259	0.741			0.047	0.047			0.0000	0.2587	0.7412
Indonesia_LN_BA_IA.SG	Taiwan_Hanben_IA	Laos_Hòabìnhian.SG			0.410	0.590			0.026	0.026			0.0000	0.4097	0.5902
Indonesia_LN_BA_IA.WGC	Taiwan_Hanben_IA	Laos_Hòabìnhian.SG			0.511	0.489			0.037	0.037			0.0008	0.5109	0.4890
Indonesia_Loyang_Mendale_Cave	Taiwan_Hanben_IA	Laos_Hòabìnhian.SG			0.633	0.367			0.018	0.018			0.0000	0.6334	0.3665
Indonesia_Morotai_AruManara_EBA	Taiwan_Hanben_IA	Laos_Hòabìnhian.SG			0.130	0.870			0.062	0.062			0.0000	0.1226	0.8773
Indonesia_Morotai_TanjungPinang_N_EBA	Taiwan_Hanben_IA	Laos_Hòabìnhian.SG			0.367	0.633			0.074	0.074			0.0000	0.3633	0.6366
Indonesia_Pantar_JarengBori_Majapahit_PreColonial	Taiwan_Hanben_IA	Laos_Hòabìnhian.SG			0.068	0.932			0.082	0.082			0.0000	0.0592	0.9407
Indonesia_Sulawesi_Topogaro_250BP	Taiwan_Hanben_IA	Laos_Hòabìnhian.SG			0.804	0.196			0.024	0.024			0.0000	0.8043	0.1956
Indonesia_Flores_LiangBua_N_ProtoMetallic	Taiwan_Hanben_IA	Papuan.DG			0.729	0.271			0.018	0.018			0.0000	0.7286	0.2713
Indonesia_Flores_LiangToge_LIA	Taiwan_Hanben_IA	Papuan.DG			0.494	0.506			0.017	0.017			0.8513	0.4943	0.5056
Indonesia_Kayoa_GuaUattamdi_N	Taiwan_Hanben_IA	Papuan.DG			0.684	0.316			0.017	0.017			0.3370	0.6839	0.3160
Indonesia_Komodo_NtodoLeseh_Majapahit	Taiwan_Hanben_IA	Papuan.DG			0.626	0.374			0.022	0.022			0.0014	0.6256	0.3743
Indonesia_LN_BA_IA.SG	Taiwan_Hanben_IA	Papuan.DG			0.537	0.463			0.026	0.026			0.0000	0.5369	0.4630
Indonesia_LN_BA_IA.WGC	Taiwan_Hanben_IA	Papuan.DG			0.705	0.295			0.027	0.027			0.0000	0.7050	0.2949
Indonesia_Loyang_Mendale_Cave	Taiwan_Hanben_IA	Papuan.DG			0.712	0.288			0.016	0.016			0.0000	0.7122	0.2877
Indonesia_Morotai_AruManara_EBA	Taiwan_Hanben_IA	Papuan.DG			0.622	0.378			0.010	0.010			0.0583	0.6219	0.3780
Indonesia_Morotai_TanjungPinang_N_EBA	Taiwan_Hanben_IA	Papuan.DG			0.635	0.365			0.009	0.009			0.0919	0.6350	0.3649
Indonesia_Pantar_JarengBori_Majapahit_PreColonial	Taiwan_Hanben_IA	Papuan.DG			0.440	0.560			0.016	0.016			0.0950	0.4397	0.5602
Indonesia_Sulawesi_Topogaro_250BP	Taiwan_Hanben_IA	Papuan.DG			0.822	0.178			0.014	0.014			0.0673	0.8219	0.1780
Indonesia_Flores_LiangBua_N_ProtoMetallic	Taiwan_Hanben_IA	Laos_LN_BA.SG			0.040	0.960			0.119	0.119			0.0000	0.0431	0.9568
Indonesia_Flores_LiangToge_LIA	Taiwan_Hanben_IA	Laos_LN_BA.SG			-3.271	4.271			0.379	0.379			0.0000	-3.252	4.2523
Indonesia_Kayoa_GuaUattamdi_N	Taiwan_Hanben_IA	Laos_LN_BA.SG			-1.533	2.533			0.462	0.462			0.0000	-1.592	2.5926
Indonesia_Komodo_NtodoLeseh_Majapahit	Taiwan_Hanben_IA	Laos_LN_BA.SG			-2.018	3.018			0.367	0.367			0.0000	-1.993	2.9937
Indonesia_LN_BA_IA.SG	Taiwan_Hanben_IA	Laos_LN_BA.SG			-0.314	1.314			0.113	0.113			0.0000	-0.311	1.3116
Indonesia_LN_BA_IA.WGC	Taiwan_Hanben_IA	Laos_LN_BA.SG			-0.239	1.239			0.164	0.164			0.0002	-0.227	1.2273
Indonesia_Loyang_Mendale_Cave	Taiwan_Hanben_IA	Laos_LN_BA.SG			0.079	0.921			0.082	0.082			0.0000	0.0802	0.9197
Indonesia_Morotai_AruManara_EBA	Taiwan_Hanben_IA	Laos_LN_BA.SG			-3.742	4.742			0.472	0.472			0.0000	-3.697	4.6972
Indonesia_Morotai_TanjungPinang_N_EBA	Taiwan_Hanben_IA	Laos_LN_BA.SG			-3.514	4.514			0.442	0.442			0.0000	-3.476	4.4766
Indonesia_Pantar_JarengBori_Majapahit_PreColonial	Taiwan_Hanben_IA	Laos_LN_BA.SG			-4.641	5.641			0.506	0.506			0.0000	-4.600	5.6000
Indonesia_Sulawesi_Topogaro_250BP	Taiwan_Hanben_IA	Laos_LN_BA.SG			0.507	0.493			0.147	0.147			0.0000	0.5370	0.4629
Indonesia_Flores_LiangBua_N_ProtoMetallic	Laos_Hòabìnhian.SG	Papuan.DG			4.176	-3.176			0.411	0.411			0.0000	4.1225	-3.122
Indonesia_Flores_LiangToge_LIA	Laos_Hòabìnhian.SG	Papuan.DG			3.764	-2.764			0.500	0.500			0.0000	3.6939	-2.693
Indonesia_Kayoa_GuaUattamdi_N	Laos_Hòabìnhian.SG	Papuan.DG			4.472	-3.472			0.512	0.512			0.0000	4.3997	-3.399
Indonesia_Komodo_NtodoLeseh_Majapahit	Laos_Hòabìnhian.SG	Papuan.DG			2.002	-1.002			0.136	0.136			0.0000	1.9902	-0.990
Indonesia_LN_BA_IA.SG	Laos_Hòabìnhian.SG	Papuan.DG			2.462	-1.462			0.234	0.234			0.0000	2.4342	-1.434
Indonesia_LN_BA_IA.WGC	Laos_Hòabìnhian.SG	Papuan.DG			1.942	-0.942			0.122	0.122			0.0582	1.9321	-0.932
Indonesia_Loyang_Mendale_Cave	Laos_Hòabìnhian.SG	Papuan.DG			3.519	-2.519			0.341	0.341			0.0000	3.4747	-2.474
Indonesia_Morotai_AruManara_EBA	Laos_Hòabìnhian.SG	Papuan.DG			4.707	-3.707			0.582	0.582			0.0000	4.6189	-3.618
Indonesia_Morotai_TanjungPinang_N_EBA	Laos_Hòabìnhian.SG	Papuan.DG			4.666	-3.666			0.543	0.543			0.0000	4.5943	-3.594
Indonesia_Pantar_JarengBori_Majapahit_PreColonial	Laos_Hòabìnhian.SG	Papuan.DG			3.496	-2.496			0.524	0.524			0.0000	3.4042	-2.404
Indonesia_Sulawesi_Topogaro_250BP	Laos_Hòabìnhian.SG	Papuan.DG			3.826	-2.826			0.343	0.343			0.0000	3.7837	-2.783
Indonesia_Flores_LiangBua_N_ProtoMetallic	Laos_Hòabìnhian.SG	Laos_LN_BA.SG			0.077	0.923			0.038	0.038			0.0000	0.0761	0.9238
Indonesia_Flores_LiangToge_LIA	Laos_Hòabìnhian.SG	Laos_LN_BA.SG			0.216	0.784			0.088	0.088			0.0000	0.2091	0.7908
Indonesia_Kayoa_GuaUattamdi_N	Laos_Hòabìnhian.SG	Laos_LN_BA.SG			-0.088	1.088			0.052	0.052			0.0000	-0.089	1.0894
Indonesia_Komodo_NtodoLeseh_Majapahit	Laos_Hòabìnhian.SG	Laos_LN_BA.SG			0.761	0.239			0.326	0.326			0.0000	0.7946	0.2053
Indonesia_LN_BA_IA.SG	Laos_Hòabìnhian.SG	Laos_LN_BA.SG			0.375	0.625			0.040	0.040			0.0156	0.3760	0.6239
Indonesia_LN_BA_IA.WGC	Laos_Hòabìnhian.SG	Laos_LN_BA.SG			0.274	0.726			0.057	0.057			0.0188	0.2765	0.7234
Indonesia_Loyang_Mendale_Cave	Laos_Hòabìnhian.SG	Laos_LN_BA.SG			0.189	0.811			0.030	0.030			0.0000	0.1882	0.8117
Indonesia_Morotai_AruManara_EBA	Laos_Hòabìnhian.SG	Laos_LN_BA.SG			-0.777	1.777			0.235	0.235			0.0000	-0.723	1.7238
Indonesia_Morotai_TanjungPinang_N_EBA	Laos_Hòabìnhian.SG	Laos_LN_BA.SG			-0.567	1.567			0.167	0.167			0.0000	-0.537	1.5378
Indonesia_Pantar_JarengBori_Majapahit_PreColonial	Laos_Hòabìnhian.SG	Laos_LN_BA.SG			1.660	-0.660			0.153	0.153			0.0000	1.6611	-0.661
Indonesia_Sulawesi_Topogaro_250BP	Laos_Hòabìnhian.SG	Laos_LN_BA.SG			-0.190	1.190			0.055	0.055			0.0000	-0.190	1.1903
Indonesia_Flores_LiangBua_N_ProtoMetallic	Papuan.DG	Laos_LN_BA.SG			0.095	0.905			0.025	0.025			0.0000	0.0940	0.9059
Indonesia_Flores_LiangToge_LIA	Papuan.DG	Laos_LN_BA.SG			0.350	0.650			0.031	0.031			0.0000	0.3505	0.6494
Indonesia_Kayoa_GuaUattamdi_N	Papuan.DG	Laos_LN_BA.SG			0.076	0.924			0.031	0.031			0.0000	0.0755	0.9244
Indonesia_Komodo_NtodoLeseh_Majapahit	Papuan.DG	Laos_LN_BA.SG			0.189	0.811			0.032	0.032			0.0000	0.1888	0.8111
Indonesia_LN_BA_IA.SG	Papuan.DG	Laos_LN_BA.SG			0.264	0.736			0.033	0.033			0.0058	0.2643	0.7356
Indonesia_LN_BA_IA.WGC	Papuan.DG	Laos_LN_BA.SG			0.140	0.860			0.034	0.034			0.0109	0.1398	0.8601
Indonesia_Loyang_Mendale_Cave	Papuan.DG	Laos_LN_BA.SG			0.122	0.878			0.024	0.024			0.0000	0.1218	0.8781
Indonesia_Morotai_AruManara_EBA	Papuan.DG	Laos_LN_BA.SG			0.093	0.907			0.027	0.027			0.0000	0.0943	0.9056
Indonesia_Morotai_TanjungPinang_N_EBA	Papuan.DG	Laos_LN_BA.SG			0.065	0.935			0.026	0.026			0.0000	0.0661	0.9338
Indonesia_Pantar_JarengBori_Majapahit_PreColonial	Papuan.DG	Laos_LN_BA.SG			0.428	0.572			0.024	0.024			0.0000	0.4282	0.5717
Indonesia_Sulawesi_Topogaro_250BP	Papuan.DG	Laos_LN_BA.SG			-0.079	1.079			0.030	0.030			0.0000	-0.079	1.0795
Indonesia_Flores_LiangBua_N_ProtoMetallic	Taiwan_Hanben_IA	Laos_Hòabìnhian.SG	Papuan.DG		0.737	-0.045	0.308		0.036	0.153	0.123		0.0000	0.7316	-0.017	0.2855
Indonesia_Flores_LiangToge_LIA	Taiwan_Hanben_IA	Laos_Hòabìnhian.SG	Papuan.DG		0.495	-0.015	0.520		0.021	0.088	0.078		0.6191	0.4944	-0.010	0.5160
Indonesia_Kayoa_GuaUattamdi_N	Taiwan_Hanben_IA	Laos_Hòabìnhian.SG	Papuan.DG		0.688	-0.036	0.348		0.023	0.082	0.068		0.1199	0.6872	-0.030	0.3428
Indonesia_Komodo_NtodoLeseh_Majapahit	Taiwan_Hanben_IA	Laos_Hòabìnhian.SG	Papuan.DG		0.492	0.431	0.077		0.062	0.194	0.136		0.0077	0.4946	0.4209	0.0844
Indonesia_LN_BA_IA.SG	Taiwan_Hanben_IA	Laos_Hòabìnhian.SG	Papuan.DG		0.307	1.150	-0.457		0.077	0.375	0.303		0.0000	0.3172	1.0896	-0.406
Indonesia_LN_BA_IA.WGC	Taiwan_Hanben_IA	Laos_Hòabìnhian.SG	Papuan.DG		-0.182	2.472	-1.289		0.532	1.501	0.973		0.0029	0.1094	1.6412	-0.750
Indonesia_Loyang_Mendale_Cave	Taiwan_Hanben_IA	Laos_Hòabìnhian.SG	Papuan.DG		0.620	0.429	-0.049		0.029	0.111	0.087		0.0000	0.6232	0.4123	-0.035
Indonesia_Morotai_AruManara_EBA	Taiwan_Hanben_IA	Laos_Hòabìnhian.SG	Papuan.DG		0.624	-0.014	0.390		0.012	0.048	0.042		0.0211	0.6239	-0.011	0.3878
Indonesia_Morotai_TanjungPinang_N_EBA	Taiwan_Hanben_IA	Laos_Hòabìnhian.SG	Papuan.DG		0.632	0.031	0.337		0.011	0.043	0.038		0.0503	0.6321	0.0290	0.3387
Indonesia_Pantar_JarengBori_Majapahit_PreColonial	Taiwan_Hanben_IA	Laos_Hòabìnhian.SG	Papuan.DG		0.417	0.190	0.393		0.019	0.091	0.081		0.2220	0.4174	0.1842	0.3983
Indonesia_Sulawesi_Topogaro_250BP	Taiwan_Hanben_IA	Laos_Hòabìnhian.SG	Papuan.DG		0.816	0.023	0.161		0.023	0.072	0.056		0.0249	0.8154	0.0253	0.1592
Indonesia_Flores_LiangBua_N_ProtoMetallic	Taiwan_Hanben_IA	Laos_Hòabìnhian.SG	Laos_LN_BA.SG		0.208	0.145	0.647		0.109	0.037	0.136		0.0000	0.2148	0.1467	0.6384
Indonesia_Flores_LiangToge_LIA	Taiwan_Hanben_IA	Laos_Hòabìnhian.SG	Laos_LN_BA.SG		16.471	7.536	-23.007		14.526	5.927	20.434		0.0000	2.7969	1.9571	-3.754
Indonesia_Kayoa_GuaUattamdi_N	Taiwan_Hanben_IA	Laos_Hòabìnhian.SG	Laos_LN_BA.SG		30.292	12.114	-41.405		66.737	25.914	92.638		0.0000	-149.9	-57.90	208.89
Indonesia_Komodo_NtodoLeseh_Majapahit	Taiwan_Hanben_IA	Laos_Hòabìnhian.SG	Laos_LN_BA.SG		3.126	2.220	-4.346		2.372	1.150	3.509		0.0000	1.6504	1.5078	-2.158
Indonesia_LN_BA_IA.SG	Taiwan_Hanben_IA	Laos_Hòabìnhian.SG	Laos_LN_BA.SG		0.145	0.437	0.418		0.056	0.040	0.081		0.6120	0.1452	0.4379	0.4167
Indonesia_LN_BA_IA.WGC	Taiwan_Hanben_IA	Laos_Hòabìnhian.SG	Laos_LN_BA.SG		0.199	0.343	0.458		0.098	0.055	0.134		0.1010	0.2057	0.3461	0.4480
Indonesia_Loyang_Mendale_Cave	Taiwan_Hanben_IA	Laos_Hòabìnhian.SG	Laos_LN_BA.SG		0.433	0.291	0.276		0.045	0.023	0.057		0.0905	0.4333	0.2913	0.2753
Indonesia_Morotai_AruManara_EBA	Taiwan_Hanben_IA	Laos_Hòabìnhian.SG	Laos_LN_BA.SG		14.700	6.031	-19.730		9.473	3.531	12.984		0.0000	7.7000	3.4268	-10.12
Indonesia_Morotai_TanjungPinang_N_EBA	Taiwan_Hanben_IA	Laos_Hòabìnhian.SG	Laos_LN_BA.SG		16.788	6.688	-22.476		12.491	4.572	17.041		0.0000	5.9930	2.7401	-7.733
Indonesia_Pantar_JarengBori_Majapahit_PreColonial	Taiwan_Hanben_IA	Laos_Hòabìnhian.SG	Laos_LN_BA.SG		14.427	6.501	-19.928		8.348	3.250	11.575		0.0000	9.4712	4.5776	-13.04
Indonesia_Sulawesi_Topogaro_250BP	Taiwan_Hanben_IA	Laos_Hòabìnhian.SG	Laos_LN_BA.SG		2.593	1.022	-2.615		2.251	0.923	3.171		0.0000	1.6701	0.6826	-1.352
Indonesia_Flores_LiangBua_N_ProtoMetallic	Taiwan_Hanben_IA	Papuan.DG	Laos_LN_BA.SG		0.387	0.184	0.429		0.055	0.021	0.065		0.0566	0.3885	0.1837	0.4276
Indonesia_Flores_LiangToge_LIA	Taiwan_Hanben_IA	Papuan.DG	Laos_LN_BA.SG		0.536	0.516	-0.052		0.049	0.022	0.061		0.6670	0.5340	0.5156	-0.049
Indonesia_Kayoa_GuaUattamdi_N	Taiwan_Hanben_IA	Papuan.DG	Laos_LN_BA.SG		0.573	0.284	0.144		0.047	0.021	0.058		0.7382	0.5716	0.2832	0.1451
Indonesia_Komodo_NtodoLeseh_Majapahit	Taiwan_Hanben_IA	Papuan.DG	Laos_LN_BA.SG		0.388	0.306	0.305		0.071	0.029	0.088		0.2814	0.3893	0.3063	0.3042
Indonesia_LN_BA_IA.SG	Taiwan_Hanben_IA	Papuan.DG	Laos_LN_BA.SG		0.109	0.299	0.592		0.068	0.033	0.086		0.0765	0.1103	0.2995	0.5901
Indonesia_LN_BA_IA.WGC	Taiwan_Hanben_IA	Papuan.DG	Laos_LN_BA.SG		0.275	0.200	0.525		0.118	0.036	0.140		0.0344	0.2812	0.2017	0.5169
Indonesia_Loyang_Mendale_Cave	Taiwan_Hanben_IA	Papuan.DG	Laos_LN_BA.SG		0.447	0.224	0.328		0.054	0.021	0.066		0.0001	0.4483	0.2243	0.3272
Indonesia_Morotai_AruManara_EBA	Taiwan_Hanben_IA	Papuan.DG	Laos_LN_BA.SG		0.669	0.391	-0.061		0.030	0.013	0.036		0.0478	0.6685	0.3911	-0.059
Indonesia_Morotai_TanjungPinang_N_EBA	Taiwan_Hanben_IA	Papuan.DG	Laos_LN_BA.SG		0.673	0.375	-0.048		0.028	0.012	0.034		0.0482	0.6721	0.3747	-0.046
Indonesia_Pantar_JarengBori_Majapahit_PreColonial	Taiwan_Hanben_IA	Papuan.DG	Laos_LN_BA.SG		0.384	0.542	0.074		0.050	0.021	0.062		0.0683	0.3837	0.5416	0.0745
Indonesia_Sulawesi_Topogaro_250BP	Taiwan_Hanben_IA	Papuan.DG	Laos_LN_BA.SG		0.805	0.177	0.019		0.050	0.019	0.060		0.0728	0.8041	0.1765	0.0193
Indonesia_Flores_LiangBua_N_ProtoMetallic	Laos_Hòabìnhian.SG	Papuan.DG	Laos_LN_BA.SG		3.358	-2.600	0.242		1.767	1.406	0.371		0.0000	2.3497	-1.800	0.4506
Indonesia_Flores_LiangToge_LIA	Laos_Hòabìnhian.SG	Papuan.DG	Laos_LN_BA.SG		4.005	-2.955	-0.049		1.339	1.111	0.251		0.0000	3.6142	-2.630	0.0165
Indonesia_Kayoa_GuaUattamdi_N	Laos_Hòabìnhian.SG	Papuan.DG	Laos_LN_BA.SG		3.765	-2.895	0.130		1.053	0.853	0.222		0.0000	3.4617	-2.649	0.1875
Indonesia_Komodo_NtodoLeseh_Majapahit	Laos_Hòabìnhian.SG	Papuan.DG	Laos_LN_BA.SG		2.361	-1.226	-0.134		1.760	1.059	0.707		0.0000	3.6807	-2.015	-0.665
Indonesia_LN_BA_IA.SG	Laos_Hòabìnhian.SG	Papuan.DG	Laos_LN_BA.SG		0.297	0.060	0.643		0.286	0.202	0.091		0.0057	0.2466	0.0956	0.6576
Indonesia_LN_BA_IA.WGC	Laos_Hòabìnhian.SG	Papuan.DG	Laos_LN_BA.SG		1.767	-0.848	0.081		0.963	0.539	0.428		0.0676	1.2698	-0.570	0.3003
Indonesia_Loyang_Mendale_Cave	Laos_Hòabìnhian.SG	Papuan.DG	Laos_LN_BA.SG		1.410	-0.956	0.547		0.457	0.362	0.103		0.0000	1.3292	-0.893	0.5642
Indonesia_Morotai_AruManara_EBA	Laos_Hòabìnhian.SG	Papuan.DG	Laos_LN_BA.SG		3.785	-2.957	0.172		0.828	0.698	0.162		0.0000	3.5924	-2.794	0.2020
Indonesia_Morotai_TanjungPinang_N_EBA	Laos_Hòabìnhian.SG	Papuan.DG	Laos_LN_BA.SG		3.531	-2.774	0.242		0.678	0.574	0.136		0.0000	3.4003	-2.662	0.2623
Indonesia_Pantar_JarengBori_Majapahit_PreColonial	Laos_Hòabìnhian.SG	Papuan.DG	Laos_LN_BA.SG		2.206	-1.465	0.259		0.711	0.623	0.104		0.0000	1.9837	-1.270	0.2868
Indonesia_Sulawesi_Topogaro_250BP	Laos_Hòabìnhian.SG	Papuan.DG	Laos_LN_BA.SG		3.953	-2.928	-0.026		1.026	0.761	0.286		0.0000	3.6695	-2.716	0.0471
Indonesia_Flores_LiangBua_N_ProtoMetallic	Taiwan_Hanben_IA	Laos_Hòabìnhian.SG	Papuan.DG	Laos_LN_BA.SG	0.401	-0.163	0.314	0.449	0.060	0.100	0.079	0.070	0.0404	0.3998	-0.154	0.3061	0.4481
Indonesia_Flores_LiangToge_LIA	Taiwan_Hanben_IA	Laos_Hòabìnhian.SG	Papuan.DG	Laos_LN_BA.SG	0.537	-0.014	0.531	-0.053	0.050	0.097	0.082	0.063	0.4023	0.5353	-0.008	0.5252	-0.051
Indonesia_Kayoa_GuaUattamdi_N	Taiwan_Hanben_IA	Laos_Hòabìnhian.SG	Papuan.DG	Laos_LN_BA.SG	0.570	-0.016	0.302	0.143	0.048	0.081	0.067	0.059	0.3540	0.5694	-0.011	0.2989	0.1435
Indonesia_Komodo_NtodoLeseh_Majapahit	Taiwan_Hanben_IA	Laos_Hòabìnhian.SG	Papuan.DG	Laos_LN_BA.SG	0.363	0.148	0.212	0.277	0.068	0.154	0.100	0.093	0.1715	0.3610	0.1544	0.2077	0.2767
Indonesia_LN_BA_IA.SG	Taiwan_Hanben_IA	Laos_Hòabìnhian.SG	Papuan.DG	Laos_LN_BA.SG	0.144	0.342	0.073	0.442	0.058	0.143	0.100	0.092	0.3267	0.1439	0.3337	0.0792	0.4430
Indonesia_LN_BA_IA.WGC	Taiwan_Hanben_IA	Laos_Hòabìnhian.SG	Papuan.DG	Laos_LN_BA.SG	-0.135	2.317	-1.194	0.013	0.510	2.612	1.579	0.628	0.0087	0.2832	-0.051	0.2277	0.5407
Indonesia_Loyang_Mendale_Cave	Taiwan_Hanben_IA	Laos_Hòabìnhian.SG	Papuan.DG	Laos_LN_BA.SG	0.428	0.258	0.031	0.283	0.048	0.081	0.063	0.058	0.0087	0.4298	0.2441	0.0435	0.2825
Indonesia_Morotai_AruManara_EBA	Taiwan_Hanben_IA	Laos_Hòabìnhian.SG	Papuan.DG	Laos_LN_BA.SG	0.673	0.010	0.385	-0.068	0.030	0.049	0.042	0.037	0.0169	0.6727	0.0116	0.3833	-0.067
Indonesia_Morotai_TanjungPinang_N_EBA	Taiwan_Hanben_IA	Laos_Hòabìnhian.SG	Papuan.DG	Laos_LN_BA.SG	0.666	0.052	0.331	-0.050	0.028	0.042	0.036	0.033	0.0338	0.6663	0.0508	0.3324	-0.049
Indonesia_Pantar_JarengBori_Majapahit_PreColonial	Taiwan_Hanben_IA	Laos_Hòabìnhian.SG	Papuan.DG	Laos_LN_BA.SG	0.374	0.181	0.385	0.060	0.049	0.093	0.083	0.060	0.0965	0.3735	0.1770	0.3879	0.0614
Indonesia_Sulawesi_Topogaro_250BP	Taiwan_Hanben_IA	Laos_Hòabìnhian.SG	Papuan.DG	Laos_LN_BA.SG	0.798	0.055	0.141	0.006	0.051	0.068	0.053	0.061	0.0355	0.7982	0.0568	0.1394	0.0054

## Sheet: C
Successful Models
target	source1	source2	source3	source4	Annotation (nestedp > 0.01 & f4 results)	ratio1	ratio2	ratio3	ratio4	std.error1	std.error2	std.error3	std.error4	tail	Jackknife1	Jackknife2	Jackknife3	Jackknife4
Indonesia_Flores_LiangBua_N_ProtoMetallic	Taiwan_Hanben_IA	Papuan.DG	Laos_LN_BA.SG		model 001 nestedp: 2.33377e-11	0.387	0.184	0.429		0.055	0.021	0.065		0.0566	0.3885	0.1837	0.4276
Indonesia_Flores_LiangToge_LIA	Taiwan_Hanben_IA	Papuan.DG			model 10 nestedp: 3.44998e-144	0.494	0.506			0.017	0.017			0.8513	0.4943	0.5056
Indonesia_Kayoa_GuaUattamdi_N	Taiwan_Hanben_IA	Papuan.DG	Laos_LN_BA.SG		model 001 nestedp: 0.0185127	0.573	0.284	0.144		0.047	0.021	0.058		0.7382	0.5716	0.2832	0.1451
Indonesia_Kayoa_GuaUattamdi_N	Taiwan_Hanben_IA	Papuan.DG			model 01 nestedp: 6.00301e-76	0.684	0.316			0.017	0.017			0.3370	0.6839	0.3160
Indonesia_Komodo_NtodoLeseh_Majapahit	Taiwan_Hanben_IA	Papuan.DG	Laos_LN_BA.SG		model 100 nestedp: 5.9929e-08	0.388	0.306	0.305		0.071	0.029	0.088		0.2814	0.3893	0.3063	0.3042
Indonesia_LN_BA_IA.SG	Taiwan_Hanben_IA	Laos_Hòabìnhian.SG	Laos_LN_BA.SG		model 100 nestedp: 0.00985953	0.145	0.437	0.418		0.056	0.040	0.081		0.6120	0.1452	0.4379	0.4167
Indonesia_LN_BA_IA.SG	Taiwan_Hanben_IA	Papuan.DG	Laos_LN_BA.SG			0.109	0.299	0.592		0.068	0.033	0.086		0.0765	0.1103	0.2995	0.5901
Indonesia_LN_BA_IA.SG	Laos_Hòabìnhian.SG	Laos_LN_BA.SG				0.375	0.625			0.040	0.040			0.0156	0.3760	0.6239
Indonesia_LN_BA_IA.WGC	Taiwan_Hanben_IA	Laos_Hòabìnhian.SG	Laos_LN_BA.SG		model 100 nestedp: 0.0527942 [Low coverage]	0.199	0.343	0.458		0.098	0.055	0.134		0.1010	0.2057	0.3461	0.4480
Indonesia_LN_BA_IA.WGC	Taiwan_Hanben_IA	Papuan.DG	Laos_LN_BA.SG			0.275	0.200	0.525		0.118	0.036	0.140		0.0344	0.2812	0.2017	0.5169
Indonesia_LN_BA_IA.WGC	Laos_Hòabìnhian.SG	Laos_LN_BA.SG				0.274	0.726			0.057	0.057			0.0188	0.2765	0.7234
Indonesia_LN_BA_IA.WGC	Papuan.DG	Laos_LN_BA.SG				0.140	0.860			0.034	0.034			0.0109	0.1398	0.8601
Indonesia_Loyang_Mendale_Cave	Taiwan_Hanben_IA	Laos_Hòabìnhian.SG	Laos_LN_BA.SG		model 001 nestedp: 2.10668e-07	0.433	0.291	0.276		0.045	0.023	0.057		0.0905	0.4333	0.2913	0.2753
Indonesia_Morotai_AruManara_EBA	Taiwan_Hanben_IA	Papuan.DG			model 01 nestedp: 8.69154e-235	0.622	0.378			0.010	0.010			0.0583	0.6219	0.3780
Indonesia_Morotai_TanjungPinang_N_EBA	Taiwan_Hanben_IA	Papuan.DG			model 01 nestedp: 6.2655e-264	0.635	0.365			0.009	0.009			0.0919	0.6350	0.3649
Indonesia_Pantar_JarengBori_Majapahit_PreColonial	Taiwan_Hanben_IA	Laos_Hòabìnhian.SG	Papuan.DG	Laos_LN_BA.SG	model 0101 nestedp: 0.116401	0.374	0.181	0.385	0.060	0.049	0.093	0.083	0.060	0.0965	0.3735	0.1770	0.3879	0.0614
Indonesia_Pantar_JarengBori_Majapahit_PreColonial	Taiwan_Hanben_IA	Laos_Hòabìnhian.SG	Papuan.DG			0.417	0.190	0.393		0.019	0.091	0.081		0.2220	0.4174	0.1842	0.3983
Indonesia_Pantar_JarengBori_Majapahit_PreColonial	Taiwan_Hanben_IA	Papuan.DG	Laos_LN_BA.SG			0.384	0.542	0.074		0.050	0.021	0.062		0.0683	0.3837	0.5416	0.0745
Indonesia_Pantar_JarengBori_Majapahit_PreColonial	Taiwan_Hanben_IA	Papuan.DG				0.440	0.560			0.016	0.016			0.0950	0.4397	0.5602
Indonesia_Sulawesi_Topogaro_250BP	Taiwan_Hanben_IA	Papuan.DG			model 01 nestedp: 5.72513e-34	0.822	0.178			0.014	0.014			0.0673	0.8219	0.1780

## Sheet: D
Targets	Sources	Fixed outgroups	Database
Indonesia_Loyang_Mendale_Cave	#rotation	Mbuti.HO	HO		Because Khomu is absent from the HO panel, we merged Khomu genotype data from D. Liu et al. into our reference dataset; this source is cited in the revised manuscript. [Extensive ethnolinguistic diversity in Vietnam reflects multiple sources of genetic diversity]
Indonesia_Flores_LiangBua_N_ProtoMetallic	#Austronesian	English.HO
Indonesia_Flores_LiangToge_LIA	Kankanaey.HO	Brahui.HO
Indonesia_Kayoa_GuaUattamdi_N	Ami.HO	Yakut.HO
Indonesia_Komodo_NtodoLeseh_Majapahit		Oroqen.HO
Indonesia_LN_BA_IA.SG	#Onge	China_Lahu.HO
Indonesia_LN_BA_IA.WGC	ONG.SG	Miao.HO
Indonesia_Morotai_AruManara_EBA		Dai.HO
Indonesia_Morotai_TanjungPinang_N_EBA	#Papuan	Khomu
Indonesia_Pantar_JarengBori_Majapahit_PreColonial	Papuan.HO	Denisova.DG
Indonesia_Sulawesi_Topogaro_250BP
	#MSEA
	Mlabri.HO
Successful Models
target	source1	source2	source3	source4	Annotation (nestedp > 0.01 & f4 results)	ratio1	ratio2	ratio3	ratio4	std.error1	std.error2	std.error3	std.error4	tail	Jackknife1	Jackknife2	Jackknife3	Jackknife4
Indonesia_Flores_LiangBua_N_ProtoMetallic	Kankanaey.HO	Papuan.HO	Mlabri.HO		model 010 nestedp: 2.42302e-16 model 110 nestedp: 1.94453e-13	0.340	0.184	0.476		0.035	0.021	0.042		0.0131	0.3405	0.1835	0.4758
Indonesia_Flores_LiangToge_LIA	Kankanaey.HO	Papuan.HO	Mlabri.HO		model 001 nestedp: 0.337407	0.451	0.498	0.052		0.035	0.020	0.041		0.2636	0.4506	0.4977	0.0516
Indonesia_Flores_LiangToge_LIA	Kankanaey.HO	Papuan.HO			model 10 nestedp: 1.28559e-139	0.488	0.512			0.017	0.017			0.2288	0.4876	0.5123
Indonesia_Flores_LiangToge_LIA	Ami.HO	Papuan.HO				0.495	0.505			0.018	0.018			0.2203	0.4951	0.5048
Indonesia_Komodo_NtodoLeseh_Majapahit	Kankanaey.HO	Papuan.HO	Mlabri.HO		model 001 nestedp: 2.55245e-08	0.323	0.322	0.355		0.053	0.032	0.065		0.1446	0.3235	0.3219	0.3544
Indonesia_Komodo_NtodoLeseh_Majapahit	Ami.HO	Papuan.HO	Mlabri.HO			0.435	0.330	0.235		0.053	0.032	0.064		0.1384	0.4350	0.3297	0.2351
Indonesia_Pantar_JarengBori_Majapahit_PreColonial	Kankanaey.HO	Papuan.HO	Mlabri.HO		model 100 nestedp: 1.88677e-29 model 101 nestedp: 2.49233e-96	0.394	0.555	0.051		0.033	0.019	0.039		0.0972	0.3938	0.5548	0.0512
Indonesia_Pantar_JarengBori_Majapahit_PreColonial	Ami.HO	Papuan.HO				0.431	0.569			0.016	0.016			0.1223	0.4313	0.5686
Indonesia_Pantar_JarengBori_Majapahit_PreColonial	Kankanaey.HO	Papuan.HO				0.429	0.571			0.016	0.016			0.1140	0.4290	0.5709
Indonesia_Sulawesi_Topogaro_250BP	Ami.HO	Papuan.HO	Mlabri.HO		model 001 nestedp: 0.109524	0.756	0.177	0.066		0.031	0.018	0.037		0.6816	0.7558	0.1773	0.0668
Indonesia_Sulawesi_Topogaro_250BP	Kankanaey.HO	Papuan.HO	Mlabri.HO		model 001 nestedp: 0.0015635	0.713	0.170	0.117		0.030	0.018	0.035		0.5753	0.7126	0.1697	0.1176
Indonesia_Sulawesi_Topogaro_250BP	Ami.HO	ONG.SG	Papuan.HO			0.788	0.134	0.078		0.018	0.066	0.060		0.0961	0.7881	0.1325	0.0793
Indonesia_Sulawesi_Topogaro_250BP	Ami.HO	Papuan.HO				0.807	0.193			0.016	0.016			0.4007	0.8069	0.1930
Indonesia_Sulawesi_Topogaro_250BP	Kankanaey.HO	Papuan.HO				0.800	0.200			0.016	0.016			0.0443	0.8001	0.1998
Indonesia_Morotai_AruManara_EBA	Kankanaey.HO	Papuan.HO			model 01 nestedp: 4.48708e-233	0.607	0.393			0.010	0.010			0.2597	0.6066	0.3933
Indonesia_Morotai_TanjungPinang_N_EBA	Kankanaey.HO	Papuan.HO			model 01 nestedp: 3.77807e-231	0.624	0.376			0.010	0.010			0.1071	0.6241	0.3758
Indonesia_Kayoa_GuaUattamdi_N	Kankanaey.HO	Papuan.HO	Mlabri.HO		model 001 nestedp: 0.269004 model 011 nestedp: 1.08854e-85	0.622	0.327	0.050		0.032	0.019	0.038		0.1581	0.6222	0.3274	0.0503
Indonesia_Kayoa_GuaUattamdi_N	Kankanaey.HO	Papuan.HO			model 01 nestedp: 5.51564e-84	0.660	0.340			0.017	0.017			0.1705	0.6604	0.3395
Indonesia_Kayoa_GuaUattamdi_N	Ami.HO	Papuan.HO				0.666	0.334			0.017	0.017			0.1573	0.6663	0.3336
Indonesia_Loyang_Mendale_Cave	Ami.HO	ONG.SG	Papuan.HO	Mlabri.HO	model 0010 nestedp: 0.010924	0.340	0.140	0.142	0.378	0.035	0.075	0.061	0.045	0.1064	0.3403	0.1413	0.1404	0.3778
Indonesia_Loyang_Mendale_Cave	Ami.HO	ONG.SG	Mlabri.HO		model 001 nestedp: 8.20554e-18	0.355	0.275	0.370		0.035	0.023	0.042		0.0919	0.3547	0.2750	0.3701
Indonesia_Loyang_Mendale_Cave	Ami.HO	Papuan.HO	Mlabri.HO			0.336	0.247	0.417		0.035	0.021	0.041		0.0577	0.3357	0.2469	0.4172
Indonesia_LN_BA_IA.WGC	Kankanaey.HO	ONG.SG	Mlabri.HO		[Low coverage] IN HO PANLE	0.281	0.283	0.437		0.070	0.046	0.090		0.4191	0.2808	0.2830	0.4361
Indonesia_LN_BA_IA.WGC	Kankanaey.HO	Papuan.HO	Mlabri.HO			0.274	0.211	0.515		0.073	0.038	0.085		0.1391	0.2741	0.2111	0.5147
Indonesia_LN_BA_IA.WGC	Ami.HO	ONG.SG	Mlabri.HO			0.432	0.306	0.262		0.081	0.047	0.104		0.0986	0.4314	0.3059	0.2625
Indonesia_LN_BA_IA.WGC	Ami.HO	Papuan.HO	Mlabri.HO			0.413	0.225	0.361		0.083	0.038	0.096		0.0179	0.4137	0.2252	0.3610
Indonesia_LN_BA_IA.SG	Kankanaey.HO	ONG.SG	Papuan.HO	Mlabri.HO		0.110	0.168	0.177	0.545	0.055	0.136	0.117	0.072	0.5384	0.1109	0.1659	0.1781	0.5448
Indonesia_LN_BA_IA.SG	Kankanaey.HO	ONG.SG	Mlabri.HO		[Low coverage] IN HO PANLE	0.115	0.341	0.544		0.055	0.038	0.071		0.6471	0.1153	0.3410	0.5436
Indonesia_LN_BA_IA.SG	Ami.HO	ONG.SG	Mlabri.HO			0.110	0.340	0.549		0.060	0.039	0.078		0.5759	0.1111	0.3405	0.5483
Indonesia_LN_BA_IA.SG	Ami.HO	Papuan.HO	Mlabri.HO			0.083	0.318	0.599		0.063	0.035	0.076		0.5228	0.0837	0.3181	0.5980
Indonesia_LN_BA_IA.SG	Kankanaey.HO	Papuan.HO	Mlabri.HO			0.104	0.318	0.578		0.057	0.034	0.070		0.4553	0.1044	0.3185	0.5769
Indonesia_LN_BA_IA.SG	Papuan.HO	Mlabri.HO				0.312	0.688			0.036	0.036			0.3098	0.3117	0.6882
Indonesia_LN_BA_IA.SG	ONG.SG	Mlabri.HO				0.327	0.673			0.039	0.039			0.2564	0.3274	0.6725
All Test Models
target	source1	source2	source3	source4	ratio1	ratio2	ratio3	ratio4	std.error1	std.error2	std.error3	std.error4	tail	Jackknife1	Jackknife2	Jackknife3	Jackknife4
Indonesia_Flores_LiangBua_N_ProtoMetallic	Kankanaey.HO				0.000				0.000				0.0000	1.0000
Indonesia_Flores_LiangToge_LIA	Kankanaey.HO				0.000				0.000				0.0000	1.0000
Indonesia_Kayoa_GuaUattamdi_N	Kankanaey.HO				0.000				0.000				0.0000	1.0000
Indonesia_Komodo_NtodoLeseh_Majapahit	Kankanaey.HO				0.000				0.000				0.0000	1.0000
Indonesia_LN_BA_IA.SG	Kankanaey.HO				0.000				0.000				0.0000	1.0000
Indonesia_LN_BA_IA.WGC	Kankanaey.HO				0.000				0.000				0.0000	1.0000
Indonesia_Loyang_Mendale_Cave	Kankanaey.HO				0.000				0.000				0.0000	1.0000
Indonesia_Morotai_AruManara_EBA	Kankanaey.HO				0.000				0.000				0.0000	1.0000
Indonesia_Morotai_TanjungPinang_N_EBA	Kankanaey.HO				0.000				0.000				0.0000	1.0000
Indonesia_Pantar_JarengBori_Majapahit_PreColonial	Kankanaey.HO				0.000				0.000				0.0000	1.0000
Indonesia_Sulawesi_Topogaro_250BP	Kankanaey.HO				0.000				0.000				0.0000	1.0000
Indonesia_Flores_LiangBua_N_ProtoMetallic	Ami.HO				0.000				0.000				0.0000	1.0000
Indonesia_Flores_LiangToge_LIA	Ami.HO				0.000				0.000				0.0000	1.0000
Indonesia_Kayoa_GuaUattamdi_N	Ami.HO				0.000				0.000				0.0000	1.0000
Indonesia_Komodo_NtodoLeseh_Majapahit	Ami.HO				0.000				0.000				0.0000	1.0000
Indonesia_LN_BA_IA.SG	Ami.HO				0.000				0.000				0.0000	1.0000
Indonesia_LN_BA_IA.WGC	Ami.HO				0.000				0.000				0.0000	1.0000
Indonesia_Loyang_Mendale_Cave	Ami.HO				0.000				0.000				0.0000	1.0000
Indonesia_Morotai_AruManara_EBA	Ami.HO				0.000				0.000				0.0000	1.0000
Indonesia_Morotai_TanjungPinang_N_EBA	Ami.HO				0.000				0.000				0.0000	1.0000
Indonesia_Pantar_JarengBori_Majapahit_PreColonial	Ami.HO				0.000				0.000				0.0000	1.0000
Indonesia_Sulawesi_Topogaro_250BP	Ami.HO				0.000				0.000				0.0000	1.0000
Indonesia_Flores_LiangBua_N_ProtoMetallic	ONG.SG				0.000				0.000				0.0000	1.0000
Indonesia_Flores_LiangToge_LIA	ONG.SG				0.000				0.000				0.0000	1.0000
Indonesia_Kayoa_GuaUattamdi_N	ONG.SG				0.000				0.000				0.0000	1.0000
Indonesia_Komodo_NtodoLeseh_Majapahit	ONG.SG				0.000				0.000				0.0000	1.0000
Indonesia_LN_BA_IA.SG	ONG.SG				0.000				0.000				0.0000	1.0000
Indonesia_LN_BA_IA.WGC	ONG.SG				0.000				0.000				0.0000	1.0000
Indonesia_Loyang_Mendale_Cave	ONG.SG				0.000				0.000				0.0000	1.0000
Indonesia_Morotai_AruManara_EBA	ONG.SG				0.000				0.000				0.0000	1.0000
Indonesia_Morotai_TanjungPinang_N_EBA	ONG.SG				0.000				0.000				0.0000	1.0000
Indonesia_Pantar_JarengBori_Majapahit_PreColonial	ONG.SG				0.000				0.000				0.0000	1.0000
Indonesia_Sulawesi_Topogaro_250BP	ONG.SG				0.000				0.000				0.0000	1.0000
Indonesia_Flores_LiangBua_N_ProtoMetallic	Papuan.HO				0.000				0.000				0.0000	1.0000
Indonesia_Flores_LiangToge_LIA	Papuan.HO				0.000				0.000				0.0000	1.0000
Indonesia_Kayoa_GuaUattamdi_N	Papuan.HO				0.000				0.000				0.0000	1.0000
Indonesia_Komodo_NtodoLeseh_Majapahit	Papuan.HO				0.000				0.000				0.0000	1.0000
Indonesia_LN_BA_IA.SG	Papuan.HO				0.000				0.000				0.0000	1.0000
Indonesia_LN_BA_IA.WGC	Papuan.HO				0.000				0.000				0.0000	1.0000
Indonesia_Loyang_Mendale_Cave	Papuan.HO				0.000				0.000				0.0000	1.0000
Indonesia_Morotai_AruManara_EBA	Papuan.HO				0.000				0.000				0.0000	1.0000
Indonesia_Morotai_TanjungPinang_N_EBA	Papuan.HO				0.000				0.000				0.0000	1.0000
Indonesia_Pantar_JarengBori_Majapahit_PreColonial	Papuan.HO				0.000				0.000				0.0000	1.0000
Indonesia_Sulawesi_Topogaro_250BP	Papuan.HO				0.000				0.000				0.0000	1.0000
Indonesia_Flores_LiangBua_N_ProtoMetallic	Mlabri.HO				0.000				0.000				0.0000	1.0000
Indonesia_Flores_LiangToge_LIA	Mlabri.HO				0.000				0.000				0.0000	1.0000
Indonesia_Kayoa_GuaUattamdi_N	Mlabri.HO				0.000				0.000				0.0000	1.0000
Indonesia_Komodo_NtodoLeseh_Majapahit	Mlabri.HO				0.000				0.000				0.0000	1.0000
Indonesia_LN_BA_IA.SG	Mlabri.HO				0.000				0.000				0.0000	1.0000
Indonesia_LN_BA_IA.WGC	Mlabri.HO				0.000				0.000				0.0000	1.0000
Indonesia_Loyang_Mendale_Cave	Mlabri.HO				0.000				0.000				0.0000	1.0000
Indonesia_Morotai_AruManara_EBA	Mlabri.HO				0.000				0.000				0.0000	1.0000
Indonesia_Morotai_TanjungPinang_N_EBA	Mlabri.HO				0.000				0.000				0.0000	1.0000
Indonesia_Pantar_JarengBori_Majapahit_PreColonial	Mlabri.HO				0.000				0.000				0.0000	1.0000
Indonesia_Sulawesi_Topogaro_250BP	Mlabri.HO				0.000				0.000				0.0000	1.0000
Indonesia_Flores_LiangBua_N_ProtoMetallic	Kankanaey.HO	Ami.HO			147.735	-146.735			345.089	345.089			0.9107	-834.6	835.67
Indonesia_Flores_LiangToge_LIA	Kankanaey.HO	Ami.HO			232.753	-231.753			465.734	465.734			0.9794	-797.1	798.10
Indonesia_Kayoa_GuaUattamdi_N	Kankanaey.HO	Ami.HO			92.148	-91.148			110.184	110.184			0.9877	-52.22	53.225
Indonesia_Komodo_NtodoLeseh_Majapahit	Kankanaey.HO	Ami.HO			-128.938	129.938			340.702	340.702			0.4722	660.05	-659.0
Indonesia_LN_BA_IA.SG	Kankanaey.HO	Ami.HO			104.376	-103.376			263.285	263.285			0.8110	-568.7	569.71
Indonesia_LN_BA_IA.WGC	Kankanaey.HO	Ami.HO			45.345	-44.345			74.893	74.893			0.7653	-87.97	88.978
Indonesia_Loyang_Mendale_Cave	Kankanaey.HO	Ami.HO			123.604	-122.604			264.494	264.494			0.8486	-591.6	592.64
Indonesia_Morotai_AruManara_EBA	Kankanaey.HO	Ami.HO			85.884	-84.884			74.881	74.881			0.9465	14.085	-13.08
Indonesia_Morotai_TanjungPinang_N_EBA	Kankanaey.HO	Ami.HO			101.159	-100.159			110.578	110.578			0.9592	-31.23	32.233
Indonesia_Pantar_JarengBori_Majapahit_PreColonial	Kankanaey.HO	Ami.HO			125.108	-124.108			112.680	112.680			0.9704	12.838	-11.83
Indonesia_Sulawesi_Topogaro_250BP	Kankanaey.HO	Ami.HO			103.723	-102.723			255.373	255.373			0.9740	-578.4	579.45
Indonesia_Flores_LiangBua_N_ProtoMetallic	Kankanaey.HO	ONG.SG			0.598	0.402			0.024	0.024			0.0000	0.5988	0.4011
Indonesia_Flores_LiangToge_LIA	Kankanaey.HO	ONG.SG			0.423	0.577			0.034	0.034			0.0000	0.4231	0.5768
Indonesia_Kayoa_GuaUattamdi_N	Kankanaey.HO	ONG.SG			0.654	0.346			0.024	0.024			0.0000	0.6543	0.3456
Indonesia_Komodo_NtodoLeseh_Majapahit	Kankanaey.HO	ONG.SG			0.414	0.586			0.039	0.039			0.0000	0.4149	0.5850
Indonesia_LN_BA_IA.SG	Kankanaey.HO	ONG.SG			0.449	0.551			0.032	0.032			0.0000	0.4497	0.5502
Indonesia_LN_BA_IA.WGC	Kankanaey.HO	ONG.SG			0.564	0.436			0.038	0.038			0.0001	0.5646	0.4353
Indonesia_Loyang_Mendale_Cave	Kankanaey.HO	ONG.SG			0.617	0.383			0.020	0.020			0.0000	0.6169	0.3830
Indonesia_Morotai_AruManara_EBA	Kankanaey.HO	ONG.SG			0.446	0.554			0.053	0.053			0.0000	0.4471	0.5528
Indonesia_Morotai_TanjungPinang_N_EBA	Kankanaey.HO	ONG.SG			0.611	0.389			0.033	0.033			0.0000	0.6122	0.3877
Indonesia_Pantar_JarengBori_Majapahit_PreColonial	Kankanaey.HO	ONG.SG			0.216	0.784			0.068	0.068			0.0000	0.2153	0.7846
Indonesia_Sulawesi_Topogaro_250BP	Kankanaey.HO	ONG.SG			0.781	0.219			0.021	0.021			0.0000	0.7807	0.2192
Indonesia_Flores_LiangBua_N_ProtoMetallic	Kankanaey.HO	Papuan.HO			0.681	0.319			0.019	0.019			0.0000	0.6817	0.3182
Indonesia_Flores_LiangToge_LIA	Kankanaey.HO	Papuan.HO			0.488	0.512			0.017	0.017			0.2288	0.4876	0.5123
Indonesia_Kayoa_GuaUattamdi_N	Kankanaey.HO	Papuan.HO			0.660	0.340			0.017	0.017			0.1705	0.6604	0.3395
Indonesia_Komodo_NtodoLeseh_Majapahit	Kankanaey.HO	Papuan.HO			0.567	0.433			0.026	0.026			0.0000	0.5674	0.4325
Indonesia_LN_BA_IA.SG	Kankanaey.HO	Papuan.HO			0.491	0.509			0.030	0.030			0.0000	0.4923	0.5076
Indonesia_LN_BA_IA.WGC	Kankanaey.HO	Papuan.HO			0.656	0.344			0.034	0.034			0.0000	0.6566	0.3433
Indonesia_Loyang_Mendale_Cave	Kankanaey.HO	Papuan.HO			0.646	0.354			0.019	0.019			0.0000	0.6471	0.3528
Indonesia_Morotai_AruManara_EBA	Kankanaey.HO	Papuan.HO			0.607	0.393			0.010	0.010			0.2597	0.6066	0.3933
Indonesia_Morotai_TanjungPinang_N_EBA	Kankanaey.HO	Papuan.HO			0.624	0.376			0.010	0.010			0.1071	0.6241	0.3758
Indonesia_Pantar_JarengBori_Majapahit_PreColonial	Kankanaey.HO	Papuan.HO			0.429	0.571			0.016	0.016			0.1140	0.4290	0.5709
Indonesia_Sulawesi_Topogaro_250BP	Kankanaey.HO	Papuan.HO			0.800	0.200			0.016	0.016			0.0443	0.8001	0.1998
Indonesia_Flores_LiangBua_N_ProtoMetallic	Kankanaey.HO	Mlabri.HO			0.315	0.685			0.044	0.044			0.0000	0.3145	0.6854
Indonesia_Flores_LiangToge_LIA	Kankanaey.HO	Mlabri.HO			-1.536	2.536			1.105	1.105			0.0000	-2.616	3.6164
Indonesia_Kayoa_GuaUattamdi_N	Kankanaey.HO	Mlabri.HO			0.651	0.349			0.043	0.043			0.0000	0.6504	0.3495
Indonesia_Komodo_NtodoLeseh_Majapahit	Kankanaey.HO	Mlabri.HO			-0.130	1.130			0.164	0.164			0.0000	-0.133	1.1335
Indonesia_LN_BA_IA.SG	Kankanaey.HO	Mlabri.HO			-0.046	1.046			0.072	0.072			0.0000	-0.048	1.0484
Indonesia_LN_BA_IA.WGC	Kankanaey.HO	Mlabri.HO			0.189	0.811			0.083	0.083			0.0000	0.1888	0.8111
Indonesia_Loyang_Mendale_Cave	Kankanaey.HO	Mlabri.HO			0.356	0.644			0.039	0.039			0.0000	0.3553	0.6446
Indonesia_Morotai_AruManara_EBA	Kankanaey.HO	Mlabri.HO			-6.542	7.542			1.694	1.694			0.0000	-6.316	7.3162
Indonesia_Morotai_TanjungPinang_N_EBA	Kankanaey.HO	Mlabri.HO			-6.077	7.077			1.745	1.745			0.0000	-5.768	6.7688
Indonesia_Pantar_JarengBori_Majapahit_PreColonial	Kankanaey.HO	Mlabri.HO			-7.095	8.095			1.332	1.332			0.0000	-7.122	8.1225
Indonesia_Sulawesi_Topogaro_250BP	Kankanaey.HO	Mlabri.HO			0.777	0.223			0.038	0.038			0.0000	0.7768	0.2231
Indonesia_Flores_LiangBua_N_ProtoMetallic	Ami.HO	ONG.SG			0.617	0.383			0.025	0.025			0.0000	0.6175	0.3824
Indonesia_Flores_LiangToge_LIA	Ami.HO	ONG.SG			0.411	0.589			0.036	0.036			0.0000	0.4105	0.5894
Indonesia_Kayoa_GuaUattamdi_N	Ami.HO	ONG.SG			0.668	0.332			0.025	0.025			0.0000	0.6675	0.3324
Indonesia_Komodo_NtodoLeseh_Majapahit	Ami.HO	ONG.SG			0.480	0.520			0.040	0.040			0.0000	0.4806	0.5193
Indonesia_LN_BA_IA.SG	Ami.HO	ONG.SG			0.467	0.533			0.031	0.031			0.0000	0.4678	0.5321
Indonesia_LN_BA_IA.WGC	Ami.HO	ONG.SG			0.607	0.393			0.038	0.038			0.0091	0.6072	0.3927
Indonesia_Loyang_Mendale_Cave	Ami.HO	ONG.SG			0.609	0.391			0.021	0.021			0.0000	0.6090	0.3909
Indonesia_Morotai_AruManara_EBA	Ami.HO	ONG.SG			0.467	0.533			0.067	0.067			0.0000	0.4720	0.5279
Indonesia_Morotai_TanjungPinang_N_EBA	Ami.HO	ONG.SG			0.606	0.394			0.031	0.031			0.0000	0.6069	0.3930
Indonesia_Pantar_JarengBori_Majapahit_PreColonial	Ami.HO	ONG.SG			0.201	0.799			0.070	0.070			0.0000	0.2007	0.7992
Indonesia_Sulawesi_Topogaro_250BP	Ami.HO	ONG.SG			0.780	0.220			0.021	0.021			0.0000	0.7797	0.2202
Indonesia_Flores_LiangBua_N_ProtoMetallic	Ami.HO	Papuan.HO			0.699	0.301			0.019	0.019			0.0000	0.6991	0.3008
Indonesia_Flores_LiangToge_LIA	Ami.HO	Papuan.HO			0.495	0.505			0.018	0.018			0.2203	0.4951	0.5048
Indonesia_Kayoa_GuaUattamdi_N	Ami.HO	Papuan.HO			0.666	0.334			0.017	0.017			0.1573	0.6663	0.3336
Indonesia_Komodo_NtodoLeseh_Majapahit	Ami.HO	Papuan.HO			0.602	0.398			0.027	0.027			0.0018	0.6024	0.3975
Indonesia_LN_BA_IA.SG	Ami.HO	Papuan.HO			0.508	0.492			0.031	0.031			0.0000	0.5089	0.4910
Indonesia_LN_BA_IA.WGC	Ami.HO	Papuan.HO			0.688	0.312			0.035	0.035			0.0000	0.6885	0.3114
Indonesia_Loyang_Mendale_Cave	Ami.HO	Papuan.HO			0.644	0.356			0.020	0.020			0.0000	0.6446	0.3553
Indonesia_Morotai_AruManara_EBA	Ami.HO	Papuan.HO			0.610	0.390			0.010	0.010			0.0079	0.6102	0.3897
Indonesia_Morotai_TanjungPinang_N_EBA	Ami.HO	Papuan.HO			0.626	0.374			0.009	0.009			0.0023	0.6258	0.3741
Indonesia_Pantar_JarengBori_Majapahit_PreColonial	Ami.HO	Papuan.HO			0.431	0.569			0.016	0.016			0.1223	0.4313	0.5686
Indonesia_Sulawesi_Topogaro_250BP	Ami.HO	Papuan.HO			0.807	0.193			0.016	0.016			0.4007	0.8069	0.1930
Indonesia_Flores_LiangBua_N_ProtoMetallic	Ami.HO	Mlabri.HO			0.324	0.676			0.049	0.049			0.0000	0.3240	0.6759
Indonesia_Flores_LiangToge_LIA	Ami.HO	Mlabri.HO			-3.229	4.229			0.951	0.951			0.0000	-3.445	4.4458
Indonesia_Kayoa_GuaUattamdi_N	Ami.HO	Mlabri.HO			0.670	0.330			0.054	0.054			0.0000	0.6701	0.3298
Indonesia_Komodo_NtodoLeseh_Majapahit	Ami.HO	Mlabri.HO			0.192	0.808			0.134	0.134			0.0000	0.1950	0.8049
Indonesia_LN_BA_IA.SG	Ami.HO	Mlabri.HO			-0.095	1.095			0.079	0.079			0.0000	-0.096	1.0969
Indonesia_LN_BA_IA.WGC	Ami.HO	Mlabri.HO			0.298	0.702			0.109	0.109			0.0000	0.2978	0.7021
Indonesia_Loyang_Mendale_Cave	Ami.HO	Mlabri.HO			0.270	0.730			0.044	0.044			0.0000	0.2689	0.7310
Indonesia_Morotai_AruManara_EBA	Ami.HO	Mlabri.HO			-7.939	8.939			2.135	2.135			0.0000	-7.471	8.4713
Indonesia_Morotai_TanjungPinang_N_EBA	Ami.HO	Mlabri.HO			-7.440	8.440			2.040	2.040			0.0000	-6.954	7.9548
Indonesia_Pantar_JarengBori_Majapahit_PreColonial	Ami.HO	Mlabri.HO			-6.877	7.877			1.254	1.254			0.0000	-6.811	7.8118
Indonesia_Sulawesi_Topogaro_250BP	Ami.HO	Mlabri.HO			0.801	0.199			0.040	0.040			0.0000	0.8007	0.1992
Indonesia_Flores_LiangBua_N_ProtoMetallic	ONG.SG	Papuan.HO			9.164	-8.164			2.558	2.558			0.0000	8.2822	-7.282
Indonesia_Flores_LiangToge_LIA	ONG.SG	Papuan.HO			11.206	-10.206			5.818	5.818			0.0000	7.6424	-6.642
Indonesia_Kayoa_GuaUattamdi_N	ONG.SG	Papuan.HO			13.949	-12.949			5.545	5.545			0.0000	11.142	-10.14
Indonesia_Komodo_NtodoLeseh_Majapahit	ONG.SG	Papuan.HO			7.859	-6.859			2.855	2.855			0.0000	6.5544	-5.554
Indonesia_LN_BA_IA.SG	ONG.SG	Papuan.HO			5.051	-4.051			1.466	1.466			0.0000	4.5434	-3.543
Indonesia_LN_BA_IA.WGC	ONG.SG	Papuan.HO			4.250	-3.250			0.869	0.869			0.0003	4.0204	-3.020
Indonesia_Loyang_Mendale_Cave	ONG.SG	Papuan.HO			8.658	-7.658			2.407	2.407			0.0000	7.7839	-6.783
Indonesia_Morotai_AruManara_EBA	ONG.SG	Papuan.HO			18.781	-17.781			10.092	10.092			0.0000	12.416	-11.41
Indonesia_Morotai_TanjungPinang_N_EBA	ONG.SG	Papuan.HO			20.227	-19.227			11.197	11.197			0.0000	12.900	-11.90
Indonesia_Pantar_JarengBori_Majapahit_PreColonial	ONG.SG	Papuan.HO			5.799	-4.799			1.958	1.958			0.0000	5.0102	-4.010
Indonesia_Sulawesi_Topogaro_250BP	ONG.SG	Papuan.HO			14.523	-13.523			5.130	5.130			0.0000	12.267	-11.26
Indonesia_Flores_LiangBua_N_ProtoMetallic	ONG.SG	Mlabri.HO			0.194	0.806			0.036	0.036			0.0000	0.1936	0.8063
Indonesia_Flores_LiangToge_LIA	ONG.SG	Mlabri.HO			0.715	0.285			0.370	0.370			0.0000	0.6606	0.3393
Indonesia_Kayoa_GuaUattamdi_N	ONG.SG	Mlabri.HO			0.256	0.744			0.081	0.081			0.0000	0.2471	0.7528
Indonesia_Komodo_NtodoLeseh_Majapahit	ONG.SG	Mlabri.HO			0.442	0.558			0.084	0.084			0.0000	0.4409	0.5590
Indonesia_LN_BA_IA.SG	ONG.SG	Mlabri.HO			0.327	0.673			0.039	0.039			0.2564	0.3274	0.6725
Indonesia_LN_BA_IA.WGC	ONG.SG	Mlabri.HO			0.241	0.759			0.051	0.051			0.0000	0.2412	0.7587
Indonesia_Loyang_Mendale_Cave	ONG.SG	Mlabri.HO			0.246	0.754			0.032	0.032			0.0000	0.2452	0.7547
Indonesia_Morotai_AruManara_EBA	ONG.SG	Mlabri.HO			-0.925	1.925			0.890	0.890			0.0000	0.2333	0.7666
Indonesia_Morotai_TanjungPinang_N_EBA	ONG.SG	Mlabri.HO			-1.035	2.035			0.873	0.873			0.0000	-0.077	1.0774
Indonesia_Pantar_JarengBori_Majapahit_PreColonial	ONG.SG	Mlabri.HO			1.604	-0.604			0.110	0.110			0.0000	1.6074	-0.607
Indonesia_Sulawesi_Topogaro_250BP	ONG.SG	Mlabri.HO			0.100	0.900			0.062	0.062			0.0000	0.0960	0.9039
Indonesia_Flores_LiangBua_N_ProtoMetallic	Papuan.HO	Mlabri.HO			0.153	0.847			0.025	0.025			0.0000	0.1526	0.8473
Indonesia_Flores_LiangToge_LIA	Papuan.HO	Mlabri.HO			0.482	0.518			0.028	0.028			0.0000	0.4813	0.5186
Indonesia_Kayoa_GuaUattamdi_N	Papuan.HO	Mlabri.HO			0.283	0.717			0.031	0.031			0.0000	0.2809	0.7190
Indonesia_Komodo_NtodoLeseh_Majapahit	Papuan.HO	Mlabri.HO			0.294	0.706			0.038	0.038			0.0000	0.2926	0.7073
Indonesia_LN_BA_IA.SG	Papuan.HO	Mlabri.HO			0.312	0.688			0.036	0.036			0.3098	0.3117	0.6882
Indonesia_LN_BA_IA.WGC	Papuan.HO	Mlabri.HO			0.188	0.812			0.042	0.042			0.0000	0.1878	0.8121
Indonesia_Loyang_Mendale_Cave	Papuan.HO	Mlabri.HO			0.219	0.781			0.026	0.026			0.0000	0.2178	0.7821
Indonesia_Morotai_AruManara_EBA	Papuan.HO	Mlabri.HO			0.224	0.776			0.041	0.041			0.0000	0.2250	0.7749
Indonesia_Morotai_TanjungPinang_N_EBA	Papuan.HO	Mlabri.HO			0.266	0.734			0.029	0.029			0.0000	0.2658	0.7341
Indonesia_Pantar_JarengBori_Majapahit_PreColonial	Papuan.HO	Mlabri.HO			0.550	0.450			0.023	0.023			0.0000	0.5497	0.4502
Indonesia_Sulawesi_Topogaro_250BP	Papuan.HO	Mlabri.HO			0.061	0.939			0.030	0.030			0.0000	0.0593	0.9406
Indonesia_Flores_LiangBua_N_ProtoMetallic	Kankanaey.HO	Ami.HO	ONG.SG		-53.234	53.420	0.814		121.111	120.042	1.197		0.6303	205.38	-202.9	-1.426
Indonesia_Flores_LiangToge_LIA	Kankanaey.HO	Ami.HO	ONG.SG		-499.161	495.302	4.859		22210.327	22022.351	188.066		0.7892	54556.	-54098	-456.3
Indonesia_Kayoa_GuaUattamdi_N	Kankanaey.HO	Ami.HO	ONG.SG		159.562	-157.600	-0.962		851.917	843.674	8.447		0.4943	-3392.	3360.4	33.179
Indonesia_Komodo_NtodoLeseh_Majapahit	Kankanaey.HO	Ami.HO	ONG.SG		-37.672	37.891	0.781		38.870	38.653	0.535		0.5382	3.7841	-3.367	0.5831
Indonesia_LN_BA_IA.SG	Kankanaey.HO	Ami.HO	ONG.SG		-49.799	49.560	1.238		135.908	133.736	2.253		0.7474	341.22	-335.2	-4.993
Indonesia_LN_BA_IA.WGC	Kankanaey.HO	Ami.HO	ONG.SG		-10.256	10.690	0.566		15.228	14.946	0.341		0.7259	9.8858	-9.083	0.1973
Indonesia_Loyang_Mendale_Cave	Kankanaey.HO	Ami.HO	ONG.SG		-10.296	10.845	0.451		7.881	7.795	0.140		0.2932	-4.604	5.2085	0.3954
Indonesia_Morotai_AruManara_EBA	Kankanaey.HO	Ami.HO	ONG.SG		139.869	-138.015	-0.854		349.509	345.650	4.095		0.6780	-699.9	692.61	8.3462
Indonesia_Morotai_TanjungPinang_N_EBA	Kankanaey.HO	Ami.HO	ONG.SG		159.536	-157.674	-0.862		513.529	508.640	5.142		0.6557	-1381.	1369.0	13.706
Indonesia_Pantar_JarengBori_Majapahit_PreColonial	Kankanaey.HO	Ami.HO	ONG.SG		246.740	-243.843	-1.897		959.776	948.371	11.713		0.7763	-2945.	2910.7	35.797
Indonesia_Sulawesi_Topogaro_250BP	Kankanaey.HO	Ami.HO	ONG.SG		-126.391	126.001	1.389		614.931	609.525	5.529		0.4870	2749.4	-2724.	-23.87
Indonesia_Flores_LiangBua_N_ProtoMetallic	Kankanaey.HO	Ami.HO	Papuan.HO		-12.948	13.635	0.313		9.780	9.733	0.120		0.1259	-6.291	7.0045	0.2869
Indonesia_Flores_LiangToge_LIA	Kankanaey.HO	Ami.HO	Papuan.HO		-2.519	2.995	0.524		2.051	2.037	0.033		0.6870	-0.847	1.3325	0.5147
Indonesia_Kayoa_GuaUattamdi_N	Kankanaey.HO	Ami.HO	Papuan.HO		6.782	-6.073	0.291		8.762	8.705	0.077		0.6804	-5.985	6.6157	0.3696
Indonesia_Komodo_NtodoLeseh_Majapahit	Kankanaey.HO	Ami.HO	Papuan.HO		-4.007	4.653	0.354		2.131	2.137	0.056		0.3414	-2.440	3.0788	0.3620
Indonesia_LN_BA_IA.SG	Kankanaey.HO	Ami.HO	Papuan.HO		-34.683	35.114	0.569		54.538	54.271	0.437		0.5175	69.314	-68.39	0.0767
Indonesia_LN_BA_IA.WGC	Kankanaey.HO	Ami.HO	Papuan.HO		-15.866	16.343	0.523		33.051	32.573	0.542		0.5328	41.845	-40.53	-0.311
Indonesia_Loyang_Mendale_Cave	Kankanaey.HO	Ami.HO	Papuan.HO		-11.381	11.983	0.397		8.884	8.814	0.126		0.0924	-5.191	5.8373	0.3545
Indonesia_Morotai_AruManara_EBA	Kankanaey.HO	Ami.HO	Papuan.HO		4.710	-4.078	0.368		6.975	6.929	0.059		0.5895	-6.667	7.2248	0.4427
Indonesia_Morotai_TanjungPinang_N_EBA	Kankanaey.HO	Ami.HO	Papuan.HO		4.118	-3.477	0.359		7.764	7.720	0.055		0.1865	-11.04	11.602	0.4427
Indonesia_Pantar_JarengBori_Majapahit_PreColonial	Kankanaey.HO	Ami.HO	Papuan.HO		-6.230	6.612	0.618		14.505	14.369	0.146		0.2423	26.097	-25.42	0.3302
Indonesia_Sulawesi_Topogaro_250BP	Kankanaey.HO	Ami.HO	Papuan.HO		-1.961	2.760	0.201		2.411	2.395	0.029		0.5780	0.5780	0.2358	0.1861
Indonesia_Flores_LiangBua_N_ProtoMetallic	Kankanaey.HO	Ami.HO	Mlabri.HO		22.325	-22.975	1.650		14.838	15.305	0.801		0.9829	11.848	-12.14	1.2912
Indonesia_Flores_LiangToge_LIA	Kankanaey.HO	Ami.HO	Mlabri.HO		98.678	-101.627	3.949		102.327	105.045	3.970		0.9510	-11.66	11.842	0.8187
Indonesia_Kayoa_GuaUattamdi_N	Kankanaey.HO	Ami.HO	Mlabri.HO		60.090	-60.840	1.751		53.055	53.906	1.881		0.9667	10.534	-10.38	0.8483
Indonesia_Komodo_NtodoLeseh_Majapahit	Kankanaey.HO	Ami.HO	Mlabri.HO		72.499	-77.539	6.040		122.703	130.634	8.567		0.8188	-123.8	131.46	-6.649
Indonesia_LN_BA_IA.SG	Kankanaey.HO	Ami.HO	Mlabri.HO		31.983	-32.055	1.072		46.947	46.617	1.356		0.7562	-38.85	38.259	1.5962
Indonesia_LN_BA_IA.WGC	Kankanaey.HO	Ami.HO	Mlabri.HO		7.573	-7.894	1.321		4.979	5.140	0.443		0.8995	4.2800	-4.510	1.2303
Indonesia_Loyang_Mendale_Cave	Kankanaey.HO	Ami.HO	Mlabri.HO		17.171	-17.443	1.272		11.920	12.155	0.541		0.9072	7.5266	-7.595	1.0691
Indonesia_Morotai_AruManara_EBA	Kankanaey.HO	Ami.HO	Mlabri.HO		55.709	-56.983	2.273		34.883	35.736	1.781		0.7723	32.535	-33.17	1.6442
Indonesia_Morotai_TanjungPinang_N_EBA	Kankanaey.HO	Ami.HO	Mlabri.HO		60.704	-62.088	2.385		44.433	45.524	2.014		0.8027	26.260	-26.73	1.4785
Indonesia_Pantar_JarengBori_Majapahit_PreColonial	Kankanaey.HO	Ami.HO	Mlabri.HO		84.756	-86.371	2.615		59.730	60.546	2.587		0.7985	41.108	-41.96	1.8588
Indonesia_Sulawesi_Topogaro_250BP	Kankanaey.HO	Ami.HO	Mlabri.HO		44.124	-44.599	1.475		53.623	54.792	1.745		0.9748	-25.15	26.259	-0.108
Indonesia_Flores_LiangBua_N_ProtoMetallic	Kankanaey.HO	ONG.SG	Papuan.HO		0.455	2.534	-1.989		0.080	1.069	1.007		0.0000	0.4745	2.1802	-1.654
Indonesia_Flores_LiangToge_LIA	Kankanaey.HO	ONG.SG	Papuan.HO		0.476	0.016	0.508		0.020	0.078	0.071		0.0176	0.4754	0.0177	0.5068
Indonesia_Kayoa_GuaUattamdi_N	Kankanaey.HO	ONG.SG	Papuan.HO		0.648	0.052	0.300		0.020	0.074	0.066		0.0066	0.6481	0.0519	0.2998
Indonesia_Komodo_NtodoLeseh_Majapahit	Kankanaey.HO	ONG.SG	Papuan.HO		0.467	1.354	-0.821		0.102	1.459	1.365		0.0000	0.6088	-0.769	1.1603
Indonesia_LN_BA_IA.SG	Kankanaey.HO	ONG.SG	Papuan.HO		0.284	2.548	-1.833		0.107	1.207	1.119		0.0000	0.3257	1.9790	-1.304
Indonesia_LN_BA_IA.WGC	Kankanaey.HO	ONG.SG	Papuan.HO		0.309	1.998	-1.307		0.169	1.013	0.858		0.0013	0.3747	1.5391	-0.913
Indonesia_Loyang_Mendale_Cave	Kankanaey.HO	ONG.SG	Papuan.HO		0.557	0.789	-0.346		0.070	0.704	0.637		0.0000	0.6892	-0.849	1.1599
Indonesia_Morotai_AruManara_EBA	Kankanaey.HO	ONG.SG	Papuan.HO		0.618	-0.099	0.481		0.012	0.048	0.043		0.0150	0.6172	-0.093	0.4767
Indonesia_Morotai_TanjungPinang_N_EBA	Kankanaey.HO	ONG.SG	Papuan.HO		0.638	-0.076	0.438		0.012	0.043	0.038		0.0065	0.6376	-0.073	0.4354
Indonesia_Pantar_JarengBori_Majapahit_PreColonial	Kankanaey.HO	ONG.SG	Papuan.HO		0.408	0.149	0.443		0.020	0.090	0.080		0.0064	0.4078	0.1466	0.4454
Indonesia_Sulawesi_Topogaro_250BP	Kankanaey.HO	ONG.SG	Papuan.HO		0.775	0.185	0.040		0.019	0.070	0.063		0.0114	0.7759	0.1802	0.0437
Indonesia_Flores_LiangBua_N_ProtoMetallic	Kankanaey.HO	ONG.SG	Mlabri.HO		0.345	0.235	0.419		0.038	0.029	0.051		0.0000	0.3452	0.2349	0.4197
Indonesia_Flores_LiangToge_LIA	Kankanaey.HO	ONG.SG	Mlabri.HO		0.710	0.853	-0.563		0.117	0.120	0.224		0.0000	0.7006	0.8456	-0.546
Indonesia_Kayoa_GuaUattamdi_N	Kankanaey.HO	ONG.SG	Mlabri.HO		0.715	0.406	-0.121		0.042	0.042	0.068		0.0000	0.7166	0.4069	-0.123
Indonesia_Komodo_NtodoLeseh_Majapahit	Kankanaey.HO	ONG.SG	Mlabri.HO		0.294	0.488	0.218		53.276	27.353	80.620		0.0000	87.858	45.015	-131.8
Indonesia_LN_BA_IA.SG	Kankanaey.HO	ONG.SG	Mlabri.HO		0.115	0.341	0.544		0.055	0.038	0.071		0.6471	0.1153	0.3410	0.5436
Indonesia_LN_BA_IA.WGC	Kankanaey.HO	ONG.SG	Mlabri.HO		0.281	0.283	0.437		0.070	0.046	0.090		0.4191	0.2808	0.2830	0.4361
Indonesia_Loyang_Mendale_Cave	Kankanaey.HO	ONG.SG	Mlabri.HO		0.421	0.276	0.303		0.032	0.023	0.039		0.0043	0.4209	0.2758	0.3031
Indonesia_Morotai_AruManara_EBA	Kankanaey.HO	ONG.SG	Mlabri.HO		1.871	1.517	-2.389		0.259	0.127	0.364		0.0000	1.9116	1.5214	-2.433
Indonesia_Morotai_TanjungPinang_N_EBA	Kankanaey.HO	ONG.SG	Mlabri.HO		1.904	1.419	-2.323		0.270	0.148	0.397		0.0000	1.9401	1.4236	-2.363
Indonesia_Pantar_JarengBori_Majapahit_PreColonial	Kankanaey.HO	ONG.SG	Mlabri.HO		1.870	1.911	-2.780		0.609	0.287	0.878		0.0000	2.0779	1.9922	-3.070
Indonesia_Sulawesi_Topogaro_250BP	Kankanaey.HO	ONG.SG	Mlabri.HO		0.774	0.220	0.006		0.036	0.027	0.046		0.0000	0.7743	0.2202	0.0054
Indonesia_Flores_LiangBua_N_ProtoMetallic	Kankanaey.HO	Papuan.HO	Mlabri.HO		0.340	0.184	0.476		0.035	0.021	0.042		0.0131	0.3405	0.1835	0.4758
Indonesia_Flores_LiangToge_LIA	Kankanaey.HO	Papuan.HO	Mlabri.HO		0.451	0.498	0.052		0.035	0.020	0.041		0.2636	0.4506	0.4977	0.0516
Indonesia_Kayoa_GuaUattamdi_N	Kankanaey.HO	Papuan.HO	Mlabri.HO		0.622	0.327	0.050		0.032	0.019	0.038		0.1581	0.6222	0.3274	0.0503
Indonesia_Komodo_NtodoLeseh_Majapahit	Kankanaey.HO	Papuan.HO	Mlabri.HO		0.323	0.322	0.355		0.053	0.032	0.065		0.1446	0.3235	0.3219	0.3544
Indonesia_LN_BA_IA.SG	Kankanaey.HO	Papuan.HO	Mlabri.HO		0.104	0.318	0.578		0.057	0.034	0.070		0.4553	0.1044	0.3185	0.5769
Indonesia_LN_BA_IA.WGC	Kankanaey.HO	Papuan.HO	Mlabri.HO		0.274	0.211	0.515		0.073	0.038	0.085		0.1391	0.2741	0.2111	0.5147
Indonesia_Loyang_Mendale_Cave	Kankanaey.HO	Papuan.HO	Mlabri.HO		0.405	0.248	0.347		0.032	0.020	0.039		0.0022	0.4049	0.2478	0.3472
Indonesia_Morotai_AruManara_EBA	Kankanaey.HO	Papuan.HO	Mlabri.HO		0.616	0.397	-0.013		0.019	0.012	0.022		0.1381	0.6156	0.3974	-0.013
Indonesia_Morotai_TanjungPinang_N_EBA	Kankanaey.HO	Papuan.HO	Mlabri.HO		0.627	0.377	-0.004		0.020	0.011	0.023		0.0479	0.6270	0.3766	-0.003
Indonesia_Pantar_JarengBori_Majapahit_PreColonial	Kankanaey.HO	Papuan.HO	Mlabri.HO		0.394	0.555	0.051		0.033	0.019	0.039		0.0972	0.3938	0.5548	0.0512
Indonesia_Sulawesi_Topogaro_250BP	Kankanaey.HO	Papuan.HO	Mlabri.HO		0.713	0.170	0.117		0.030	0.018	0.035		0.5753	0.7126	0.1697	0.1176
Indonesia_Flores_LiangBua_N_ProtoMetallic	Ami.HO	ONG.SG	Papuan.HO		0.529	1.857	-1.386		0.053	0.762	0.727		0.0000	0.5338	1.6917	-1.225
Indonesia_Flores_LiangToge_LIA	Ami.HO	ONG.SG	Papuan.HO		0.491	-0.033	0.542		0.021	0.081	0.073		0.0234	0.4897	-0.027	0.5380
Indonesia_Kayoa_GuaUattamdi_N	Ami.HO	ONG.SG	Papuan.HO		0.658	0.020	0.323		0.020	0.073	0.066		0.0063	0.6576	0.0215	0.3208
Indonesia_Komodo_NtodoLeseh_Majapahit	Ami.HO	ONG.SG	Papuan.HO		0.579	0.396	0.025		0.033	0.235	0.220		0.0011	0.5807	0.3645	0.0546
Indonesia_LN_BA_IA.SG	Ami.HO	ONG.SG	Papuan.HO		0.356	1.985	-1.341		0.071	0.850	0.799		0.0000	0.3668	1.7566	-1.123
Indonesia_LN_BA_IA.WGC	Ami.HO	ONG.SG	Papuan.HO		0.508	1.055	-0.563		0.087	0.519	0.444		0.0086	0.5484	0.7707	-0.319
Indonesia_Loyang_Mendale_Cave	Ami.HO	ONG.SG	Papuan.HO		0.499	1.518	-1.017		0.085	1.337	1.258		0.0000	0.3901	2.8999	-2.290
Indonesia_Morotai_AruManara_EBA	Ami.HO	ONG.SG	Papuan.HO		0.633	-0.182	0.549		0.013	0.061	0.054		0.0009	0.6318	-0.172	0.5408
Indonesia_Morotai_TanjungPinang_N_EBA	Ami.HO	ONG.SG	Papuan.HO		0.646	-0.128	0.481		0.012	0.048	0.043		0.0003	0.6459	-0.122	0.4766
Indonesia_Pantar_JarengBori_Majapahit_PreColonial	Ami.HO	ONG.SG	Papuan.HO		0.413	0.115	0.472		0.020	0.090	0.080		0.0055	0.4130	0.1144	0.4725
Indonesia_Sulawesi_Topogaro_250BP	Ami.HO	ONG.SG	Papuan.HO		0.788	0.134	0.078		0.018	0.066	0.060		0.0961	0.7881	0.1325	0.0793
Indonesia_Flores_LiangBua_N_ProtoMetallic	Ami.HO	ONG.SG	Mlabri.HO		0.360	0.241	0.398		0.043	0.029	0.055		0.0000	0.3604	0.2411	0.3984
Indonesia_Flores_LiangToge_LIA	Ami.HO	ONG.SG	Mlabri.HO		0.878	0.939	-0.817		0.343	0.237	0.573		0.0000	0.7087	0.8528	-0.561
Indonesia_Kayoa_GuaUattamdi_N	Ami.HO	ONG.SG	Mlabri.HO		0.790	0.425	-0.215		0.051	0.044	0.080		0.0000	0.7925	0.4259	-0.218
Indonesia_Komodo_NtodoLeseh_Majapahit	Ami.HO	ONG.SG	Mlabri.HO		0.550	0.560	-0.111		0.111	0.082	0.176		0.0000	0.5456	0.5552	-0.100
Indonesia_LN_BA_IA.SG	Ami.HO	ONG.SG	Mlabri.HO		0.110	0.340	0.549		0.060	0.039	0.078		0.5759	0.1111	0.3405	0.5483
Indonesia_LN_BA_IA.WGC	Ami.HO	ONG.SG	Mlabri.HO		0.432	0.306	0.262		0.081	0.047	0.104		0.0986	0.4314	0.3059	0.2625
Indonesia_Loyang_Mendale_Cave	Ami.HO	ONG.SG	Mlabri.HO		0.355	0.275	0.370		0.035	0.023	0.042		0.0919	0.3547	0.2750	0.3701
Indonesia_Morotai_AruManara_EBA	Ami.HO	ONG.SG	Mlabri.HO		2.297	1.624	-2.921		0.356	0.155	0.487		0.0000	2.3209	1.6205	-2.941
Indonesia_Morotai_TanjungPinang_N_EBA	Ami.HO	ONG.SG	Mlabri.HO		2.158	1.461	-2.618		0.335	0.165	0.478		0.0000	2.1784	1.4593	-2.637
Indonesia_Pantar_JarengBori_Majapahit_PreColonial	Ami.HO	ONG.SG	Mlabri.HO		2.490	2.145	-3.635		0.713	0.313	1.004		0.0000	2.6471	2.1928	-3.840
Indonesia_Sulawesi_Topogaro_250BP	Ami.HO	ONG.SG	Mlabri.HO		0.806	0.236	-0.042		0.037	0.026	0.047		0.0000	0.8063	0.2361	-0.042
Indonesia_Flores_LiangBua_N_ProtoMetallic	Ami.HO	Papuan.HO	Mlabri.HO		0.366	0.188	0.446		0.038	0.021	0.045		0.0070	0.3657	0.1879	0.4462
Indonesia_Flores_LiangToge_LIA	Ami.HO	Papuan.HO	Mlabri.HO		0.505	0.508	-0.013		0.036	0.020	0.042		0.1744	0.5051	0.5081	-0.013
Indonesia_Kayoa_GuaUattamdi_N	Ami.HO	Papuan.HO	Mlabri.HO		0.667	0.336	-0.003		0.037	0.020	0.043		0.0965	0.6672	0.3358	-0.003
Indonesia_Komodo_NtodoLeseh_Majapahit	Ami.HO	Papuan.HO	Mlabri.HO		0.435	0.330	0.235		0.053	0.032	0.064		0.1384	0.4350	0.3297	0.2351
Indonesia_LN_BA_IA.SG	Ami.HO	Papuan.HO	Mlabri.HO		0.083	0.318	0.599		0.063	0.035	0.076		0.5228	0.0837	0.3181	0.5980
Indonesia_LN_BA_IA.WGC	Ami.HO	Papuan.HO	Mlabri.HO		0.413	0.225	0.361		0.083	0.038	0.096		0.0179	0.4137	0.2252	0.3610
Indonesia_Loyang_Mendale_Cave	Ami.HO	Papuan.HO	Mlabri.HO		0.336	0.247	0.417		0.035	0.021	0.041		0.0577	0.3357	0.2469	0.4172
Indonesia_Morotai_AruManara_EBA	Ami.HO	Papuan.HO	Mlabri.HO		0.662	0.408	-0.070		0.021	0.012	0.025		0.0530	0.6624	0.4077	-0.070
Indonesia_Morotai_TanjungPinang_N_EBA	Ami.HO	Papuan.HO	Mlabri.HO		0.664	0.384	-0.048		0.022	0.011	0.026		0.0033	0.6632	0.3843	-0.047
Indonesia_Pantar_JarengBori_Majapahit_PreColonial	Ami.HO	Papuan.HO	Mlabri.HO		0.416	0.560	0.024		0.035	0.018	0.041		0.0764	0.4154	0.5597	0.0248
Indonesia_Sulawesi_Topogaro_250BP	Ami.HO	Papuan.HO	Mlabri.HO		0.756	0.177	0.066		0.031	0.018	0.037		0.6816	0.7558	0.1773	0.0668
Indonesia_Flores_LiangBua_N_ProtoMetallic	ONG.SG	Papuan.HO	Mlabri.HO		-4.656	4.325	1.331		3.639	3.265	0.391		0.0000	-3.838	3.6086	1.2303
Indonesia_Flores_LiangToge_LIA	ONG.SG	Papuan.HO	Mlabri.HO		-9.372	8.762	1.610		7.249	6.390	0.893		0.0000	-3.492	3.5657	0.9268
Indonesia_Kayoa_GuaUattamdi_N	ONG.SG	Papuan.HO	Mlabri.HO		-12.002	10.933	2.068		7.427	6.577	0.902		0.0000	-7.067	6.5455	1.5216
Indonesia_Komodo_NtodoLeseh_Majapahit	ONG.SG	Papuan.HO	Mlabri.HO		-3.611	3.420	1.190		2.257	1.984	0.303		0.0000	-2.335	2.2956	1.0397
Indonesia_LN_BA_IA.SG	ONG.SG	Papuan.HO	Mlabri.HO		0.125	0.197	0.677		0.160	0.142	0.043		0.2269	0.1253	0.1968	0.6777
Indonesia_LN_BA_IA.WGC	ONG.SG	Papuan.HO	Mlabri.HO		51.798	-41.292	-9.505		16996.641	13583.132	3413.528		0.0001	18122.	-14471	-3650.
Indonesia_Loyang_Mendale_Cave	ONG.SG	Papuan.HO	Mlabri.HO		-7.630	7.036	1.594		6.780	6.045	0.762		0.0000	-1.255	1.3438	0.9113
Indonesia_Morotai_AruManara_EBA	ONG.SG	Papuan.HO	Mlabri.HO		-10.146	9.361	1.785		4.783	4.262	0.580		0.0000	-7.703	7.1737	1.5295
Indonesia_Morotai_TanjungPinang_N_EBA	ONG.SG	Papuan.HO	Mlabri.HO		-10.061	9.248	1.812		4.607	4.101	0.565		0.0000	-7.803	7.2306	1.5725
Indonesia_Pantar_JarengBori_Majapahit_PreColonial	ONG.SG	Papuan.HO	Mlabri.HO		-23.664	21.410	3.255		58.706	51.646	7.087		0.0000	116.44	-101.8	-13.57
Indonesia_Sulawesi_Topogaro_250BP	ONG.SG	Papuan.HO	Mlabri.HO		-27.193	24.454	3.739		33.808	30.184	3.692		0.0000	15.279	-13.49	-0.783
Indonesia_Flores_LiangBua_N_ProtoMetallic	Kankanaey.HO	Ami.HO	ONG.SG	Papuan.HO	-13.161	13.785	0.070	0.305	10.536	10.475	0.533	0.467	0.0185	-5.479	6.1410	0.1519	0.1867
Indonesia_Flores_LiangToge_LIA	Kankanaey.HO	Ami.HO	ONG.SG	Papuan.HO	-2.660	3.113	0.024	0.523	2.205	2.189	0.132	0.120	0.2244	-0.699	1.1647	0.0489	0.4857
Indonesia_Kayoa_GuaUattamdi_N	Kankanaey.HO	Ami.HO	ONG.SG	Papuan.HO	6.019	-5.313	-0.029	0.322	6.631	6.570	0.226	0.186	0.1008	-2.766	3.3922	0.0371	0.3367
Indonesia_Komodo_NtodoLeseh_Majapahit	Kankanaey.HO	Ami.HO	ONG.SG	Papuan.HO	-4.026	4.595	0.353	0.078	8.735	8.597	0.675	0.529	0.1296	187.63	-184.5	-8.411	6.3242
Indonesia_LN_BA_IA.SG	Kankanaey.HO	Ami.HO	ONG.SG	Papuan.HO	-84.544	84.204	-0.815	2.155	351.772	348.098	6.749	9.767	0.2588	1308.5	-1294.	21.143	-34.24
Indonesia_LN_BA_IA.WGC	Kankanaey.HO	Ami.HO	ONG.SG	Papuan.HO	-8.329	8.730	0.629	-0.029	11.674	11.433	0.880	0.743	0.3060	6.0167	-5.334	0.6556	-0.338
Indonesia_Loyang_Mendale_Cave	Kankanaey.HO	Ami.HO	ONG.SG	Papuan.HO	-9.429	9.961	0.320	0.148	7.081	7.003	0.363	0.319	0.0050	-4.186	4.7677	0.3390	0.0795
Indonesia_Morotai_AruManara_EBA	Kankanaey.HO	Ami.HO	ONG.SG	Papuan.HO	4.370	-3.727	-0.047	0.404	6.492	6.443	0.159	0.166	0.1361	-6.718	7.2748	-0.143	0.5869
Indonesia_Morotai_TanjungPinang_N_EBA	Kankanaey.HO	Ami.HO	ONG.SG	Papuan.HO	2.666	-2.019	-0.054	0.407	4.423	4.400	0.118	0.121	0.0134	-4.116	4.7256	-0.135	0.5256
Indonesia_Pantar_JarengBori_Majapahit_PreColonial	Kankanaey.HO	Ami.HO	ONG.SG	Papuan.HO	-9.881	10.200	0.142	0.539	62.639	62.036	0.529	0.877	0.0236	268.36	-265.4	0.8535	-2.813
Indonesia_Sulawesi_Topogaro_250BP	Kankanaey.HO	Ami.HO	ONG.SG	Papuan.HO	-1.766	2.534	0.081	0.151	2.135	2.115	0.101	0.089	0.0716	0.4988	0.2889	0.0825	0.1296
Indonesia_Flores_LiangBua_N_ProtoMetallic	Kankanaey.HO	Ami.HO	ONG.SG	Mlabri.HO	29.228	-30.298	-0.232	2.301	47.833	49.872	0.899	3.066	0.7276	-47.17	49.415	1.1054	-2.345
Indonesia_Flores_LiangToge_LIA	Kankanaey.HO	Ami.HO	ONG.SG	Mlabri.HO	-917.872	953.997	16.272	-51.397	193021.147	200478.223	3190.307	10647.868	0.7581	275708	-28647	-4460.	15223.
Indonesia_Kayoa_GuaUattamdi_N	Kankanaey.HO	Ami.HO	ONG.SG	Mlabri.HO	234.888	-240.358	-3.391	9.861	2793.375	2863.859	47.315	118.184	0.5501	-17126	17558.	287.97	-718.6
Indonesia_Komodo_NtodoLeseh_Majapahit	Kankanaey.HO	Ami.HO	ONG.SG	Mlabri.HO	-59.469	63.234	1.701	-4.466	100.822	107.017	2.206	8.703	0.8059	115.91	-123.0	-1.774	9.8753
Indonesia_LN_BA_IA.SG	Kankanaey.HO	Ami.HO	ONG.SG	Mlabri.HO	1.033	-1.027	0.301	0.692	1.698	1.693	0.050	0.123	0.7330	-2.373	2.3175	0.3451	0.7107
Indonesia_LN_BA_IA.WGC	Kankanaey.HO	Ami.HO	ONG.SG	Mlabri.HO	43.235	-45.549	-1.213	4.526	24475.010	25869.950	836.209	2231.847	0.7061	6027.1	-6461.	-221.3	656.35
Indonesia_Loyang_Mendale_Cave	Kankanaey.HO	Ami.HO	ONG.SG	Mlabri.HO	-3.612	4.010	0.327	0.276	6.675	6.842	0.130	0.325	0.2317	39.601	-40.24	-0.455	2.1011
Indonesia_Morotai_AruManara_EBA	Kankanaey.HO	Ami.HO	ONG.SG	Mlabri.HO	163.351	-168.349	-2.666	8.663	499.154	515.533	10.370	27.220	0.6288	-1287.	1330.7	26.948	-68.95
Indonesia_Morotai_TanjungPinang_N_EBA	Kankanaey.HO	Ami.HO	ONG.SG	Mlabri.HO	169.111	-173.757	-2.380	8.025	609.397	627.408	11.042	29.510	0.6144	-1846.	1902.0	33.503	-87.91
Indonesia_Pantar_JarengBori_Majapahit_PreColonial	Kankanaey.HO	Ami.HO	ONG.SG	Mlabri.HO	234.027	-239.993	-3.469	10.435	865.314	886.994	16.600	39.115	0.4350	-2569.	2634.5	49.420	-113.6
Indonesia_Sulawesi_Topogaro_250BP	Kankanaey.HO	Ami.HO	ONG.SG	Mlabri.HO	-188.957	194.539	3.122	-7.704	2215.407	2274.511	33.848	93.203	0.5363	12288.	-12605	-184.4	502.27
Indonesia_Flores_LiangBua_N_ProtoMetallic	Kankanaey.HO	Ami.HO	Papuan.HO	Mlabri.HO	7.750	-7.842	0.090	1.001	17.493	18.292	0.242	1.063	0.2754	-33.92	35.881	0.5975	-1.550
Indonesia_Flores_LiangToge_LIA	Kankanaey.HO	Ami.HO	Papuan.HO	Mlabri.HO	-3.808	4.389	0.527	-0.109	8.576	8.948	0.123	0.510	0.1753	15.238	-15.48	0.2817	0.9627
Indonesia_Kayoa_GuaUattamdi_N	Kankanaey.HO	Ami.HO	Papuan.HO	Mlabri.HO	9.875	-9.457	0.216	0.366	16.109	16.553	0.205	0.694	0.3309	-20.71	21.990	0.5668	-0.840
Indonesia_Komodo_NtodoLeseh_Majapahit	Kankanaey.HO	Ami.HO	Papuan.HO	Mlabri.HO	-13.539	14.985	0.448	-0.895	38.611	41.718	0.436	3.565	0.1826	81.264	-87.47	-0.522	7.7281
Indonesia_LN_BA_IA.SG	Kankanaey.HO	Ami.HO	Papuan.HO	Mlabri.HO	1.825	-1.879	0.283	0.770	157475.598	159143.435	1202.961	2870.822	0.3328	-11784	119096	898.10	-2149.
Indonesia_LN_BA_IA.WGC	Kankanaey.HO	Ami.HO	Papuan.HO	Mlabri.HO	28.027	-29.411	-0.528	2.913	233.368	245.856	6.216	18.742	0.4460	-1167.	1230.1	30.800	-92.80
Indonesia_Loyang_Mendale_Cave	Kankanaey.HO	Ami.HO	Papuan.HO	Mlabri.HO	-3.545	3.910	0.288	0.347	3.800	3.914	0.070	0.222	0.1222	0.3237	-0.086	0.2327	0.5303
Indonesia_Morotai_AruManara_EBA	Kankanaey.HO	Ami.HO	Papuan.HO	Mlabri.HO	14.037	-13.900	0.209	0.654	62.004	64.141	0.840	3.003	0.1475	-232.6	241.46	3.5518	-11.39
Indonesia_Morotai_TanjungPinang_N_EBA	Kankanaey.HO	Ami.HO	Papuan.HO	Mlabri.HO	4.302	-3.826	0.329	0.196	5.924	6.115	0.079	0.292	0.0563	-4.878	5.6519	0.4346	-0.207
Indonesia_Pantar_JarengBori_Majapahit_PreColonial	Kankanaey.HO	Ami.HO	Papuan.HO	Mlabri.HO	-28.543	29.711	0.959	-1.127	8147.228	8364.268	121.538	338.621	0.0292	3801.9	-3906.	-58.17	163.80
Indonesia_Sulawesi_Topogaro_250BP	Kankanaey.HO	Ami.HO	Papuan.HO	Mlabri.HO	-3.837	4.714	0.224	-0.101	8.412	8.675	0.099	0.384	0.3431	12.816	-12.46	0.0515	0.5925
Indonesia_Flores_LiangBua_N_ProtoMetallic	Kankanaey.HO	ONG.SG	Papuan.HO	Mlabri.HO	0.329	-0.035	0.237	0.469	0.035	0.088	0.071	0.047	0.0156	0.3292	-0.033	0.2346	0.4693
Indonesia_Flores_LiangToge_LIA	Kankanaey.HO	ONG.SG	Papuan.HO	Mlabri.HO	0.443	-0.027	0.527	0.057	0.035	0.080	0.069	0.045	0.2102	0.4426	-0.025	0.5259	0.0572
Indonesia_Kayoa_GuaUattamdi_N	Kankanaey.HO	ONG.SG	Papuan.HO	Mlabri.HO	0.616	0.003	0.336	0.045	0.032	0.077	0.064	0.042	0.0463	0.6160	0.0047	0.3336	0.0455
Indonesia_Komodo_NtodoLeseh_Majapahit	Kankanaey.HO	ONG.SG	Papuan.HO	Mlabri.HO	0.326	0.010	0.307	0.357	0.052	0.153	0.128	0.071	0.1556	0.3276	0.0184	0.2991	0.3547
Indonesia_LN_BA_IA.SG	Kankanaey.HO	ONG.SG	Papuan.HO	Mlabri.HO	0.110	0.168	0.177	0.545	0.055	0.136	0.117	0.072	0.5384	0.1109	0.1659	0.1781	0.5448
Indonesia_LN_BA_IA.WGC	Kankanaey.HO	ONG.SG	Papuan.HO	Mlabri.HO	0.273	0.316	-0.007	0.418	0.071	0.330	0.258	0.114	0.1794	0.2764	0.3288	-0.017	0.4118
Indonesia_Loyang_Mendale_Cave	Kankanaey.HO	ONG.SG	Papuan.HO	Mlabri.HO	0.411	0.137	0.146	0.306	0.031	0.078	0.064	0.042	0.0041	0.4110	0.1380	0.1446	0.3062
Indonesia_Morotai_AruManara_EBA	Kankanaey.HO	ONG.SG	Papuan.HO	Mlabri.HO	0.611	-0.085	0.469	0.004	0.019	0.054	0.045	0.025	0.1035	0.6112	-0.080	0.4658	0.0033
Indonesia_Morotai_TanjungPinang_N_EBA	Kankanaey.HO	ONG.SG	Papuan.HO	Mlabri.HO	0.623	-0.085	0.444	0.018	0.020	0.047	0.039	0.026	0.0755	0.6224	-0.082	0.4417	0.0181
Indonesia_Pantar_JarengBori_Majapahit_PreColonial	Kankanaey.HO	ONG.SG	Papuan.HO	Mlabri.HO	0.394	0.134	0.443	0.029	0.033	0.092	0.077	0.043	0.0585	0.3933	0.1314	0.4453	0.0298
Indonesia_Sulawesi_Topogaro_250BP	Kankanaey.HO	ONG.SG	Papuan.HO	Mlabri.HO	0.708	0.050	0.146	0.095	0.030	0.071	0.060	0.039	0.2584	0.7085	0.0514	0.1443	0.0955
Indonesia_Flores_LiangBua_N_ProtoMetallic	Ami.HO	ONG.SG	Papuan.HO	Mlabri.HO	0.345	-0.058	0.257	0.456	0.038	0.088	0.071	0.051	0.0078	0.3465	-0.055	0.2539	0.4547
Indonesia_Flores_LiangToge_LIA	Ami.HO	ONG.SG	Papuan.HO	Mlabri.HO	0.496	-0.017	0.528	-0.007	0.036	0.081	0.070	0.045	0.1048	0.4951	-0.014	0.5271	-0.007
Indonesia_Kayoa_GuaUattamdi_N	Ami.HO	ONG.SG	Papuan.HO	Mlabri.HO	0.657	0.010	0.339	-0.006	0.038	0.079	0.066	0.048	0.0266	0.6575	0.0115	0.3368	-0.005
Indonesia_Komodo_NtodoLeseh_Majapahit	Ami.HO	ONG.SG	Papuan.HO	Mlabri.HO	0.434	0.029	0.299	0.237	0.052	0.151	0.127	0.073	0.1607	0.4348	0.0384	0.2907	0.2360
Indonesia_LN_BA_IA.SG	Ami.HO	ONG.SG	Papuan.HO	Mlabri.HO	0.095	0.135	0.204	0.566	0.061	0.137	0.118	0.080	0.5224	0.0964	0.1357	0.2029	0.5648
Indonesia_LN_BA_IA.WGC	Ami.HO	ONG.SG	Papuan.HO	Mlabri.HO	0.433	0.432	-0.084	0.218	0.087	0.411	0.322	0.155	0.0322	0.4334	0.4072	-0.064	0.2237
Indonesia_Loyang_Mendale_Cave	Ami.HO	ONG.SG	Papuan.HO	Mlabri.HO	0.340	0.140	0.142	0.378	0.035	0.075	0.061	0.045	0.1064	0.3403	0.1413	0.1404	0.3778
Indonesia_Morotai_AruManara_EBA	Ami.HO	ONG.SG	Papuan.HO	Mlabri.HO	0.658	-0.091	0.485	-0.052	0.021	0.057	0.048	0.027	0.0362	0.6581	-0.086	0.4809	-0.052
Indonesia_Morotai_TanjungPinang_N_EBA	Ami.HO	ONG.SG	Papuan.HO	Mlabri.HO	0.653	-0.089	0.454	-0.018	0.023	0.051	0.042	0.030	0.0040	0.6533	-0.085	0.4514	-0.018
Indonesia_Pantar_JarengBori_Majapahit_PreColonial	Ami.HO	ONG.SG	Papuan.HO	Mlabri.HO	0.415	0.122	0.458	0.005	0.035	0.093	0.078	0.045	0.0366	0.4144	0.1193	0.4603	0.0058
Indonesia_Sulawesi_Topogaro_250BP	Ami.HO	ONG.SG	Papuan.HO	Mlabri.HO	0.752	0.061	0.144	0.043	0.032	0.071	0.060	0.041	0.3643	0.7525	0.0617	0.1423	0.0433
