# Supplementary material for: Reconstructing the west-east genetic division in Indonesia using ancient genomes
Source: iScience. 2026 May 14;29(6):115974. doi: 10.1016/j.isci.2026.115974 (PMC13196391; doi:10.1016/j.isci.2026.115974)
Supplement: Table S3. qpAdm admixture modeling results for modern Indonesian populations — This table summarizes the results of qpAdm analyses used to model the ancestry composition of present-day Indonesian populations based on genome-wide SNP data. (A–C) Results derived from the 1,240K SNP panel: (A) Overview of the basic model parameters, including the selected source populations and outgroup sets used in the admixture framework. (B) Comprehensive list of all tested admixture models, regardless of statistical fit. (C) Subset of models that fulfilled the filtering criteria defined in the Methods section (e.g., acceptable p-values, ancestry proportions within logical bounds). Models deemed most reliable for interpretation are highlighted in yellow. Related to Figure 4. [file mmc4.xlsx]

## Sheet: A
Table S3. qpAdm admixture modeling results for modern Indonesian populations. This table summarizes the results of qpAdm analyses used to model the ancestry composition of present-day Indonesian populations based on genome-wide SNP data. (A–C) Results derived from the 1,240K SNP panel: (A) Overview of the basic model parameters, including the selected source populations and outgroup sets used in …
Targets	Sources	Fixed outgroups	Database
Indonesia_Tanimbar_AlusiKrawain.DG	#rotation	Mbuti.DG	1240k
Indonesia_Alor.DG		English.DG
Indonesia_Bali_Gadon.DG	#Austronesian	Brahui.DG
Indonesia_Flores_Bena.DG	Taiwan_Hanben_IA	ONG.SG
Indonesia_Flores_Bere.DG		Yakut.DG
Indonesia_Flores_Cibol.DG	#Hòabìnhian	Oroqen.DG
Indonesia_Java_Dieng.DG	Laos_Hòabìnhian.SG	China_Lahu.DG
Indonesia_Kei_Ohoidertutu.DG		Miao.DG
Indonesia_Kei_Faan.DG	#Papuan	Dai.DG
Indonesia_Tanimbar_Fordata.DG	Papuan.DG	Ami.DG
Indonesia_Lembata_TimurKadakewa.DG		Denisova.DG
Indonesia_Lembata_Waipukang.DG	#Neolithic_MSEA
Indonesia_Sulawesi_Kajang.DG	Laos_LN_BA.SG
Indonesia_Tanimbar_Makatian.DG
Indonesia_Mentawai.DG
Indonesia_Nias_Hilitobara.DG
Indonesia_Nias_Gomo.DG
Indonesia_Flores_Rampasasa.DG
Indonesia_Tanimbar_SangliatDol.DG
Indonesia_Sulawesi_Mandar.DG
Indonesia_Sumatra_Toba.DG
Indonesia_Borneo_Maanyan.DG
Indonesia_Tanimbar_Tumbur.DG
Indonesia_Kei_Waur.DG

## Sheet: B
All Models
target	source1	source2	source3	source4	ratio1	ratio2	ratio3	ratio4	std.error1	std.error2	std.error3	std.error4	tail	Jackknife1	Jackknife2	Jackknife3	Jackknife4
Indonesia_Alor.DG	Taiwan_Hanben_IA				0.000				0.000				0.0000	1.0000
Indonesia_Bali_Gadon.DG	Taiwan_Hanben_IA				0.000				0.000				0.0000	1.0000
Indonesia_Borneo_Maanyan.DG	Taiwan_Hanben_IA				0.000				0.000				0.0000	1.0000
Indonesia_Flores_Bena.DG	Taiwan_Hanben_IA				0.000				0.000				0.0000	1.0000
Indonesia_Flores_Bere.DG	Taiwan_Hanben_IA				0.000				0.000				0.0000	1.0000
Indonesia_Flores_Cibol.DG	Taiwan_Hanben_IA				0.000				0.000				0.0000	1.0000
Indonesia_Flores_Rampasasa.DG	Taiwan_Hanben_IA				0.000				0.000				0.0000	1.0000
Indonesia_Java_Dieng.DG	Taiwan_Hanben_IA				0.000				0.000				0.0000	1.0000
Indonesia_Kei_Faan.DG	Taiwan_Hanben_IA				0.000				0.000				0.0000	1.0000
Indonesia_Kei_Ohoidertutu.DG	Taiwan_Hanben_IA				0.000				0.000				0.0000	1.0000
Indonesia_Kei_Waur.DG	Taiwan_Hanben_IA				0.000				0.000				0.0000	1.0000
Indonesia_Lembata_TimurKadakewa.DG	Taiwan_Hanben_IA				0.000				0.000				0.0000	1.0000
Indonesia_Lembata_Waipukang.DG	Taiwan_Hanben_IA				0.000				0.000				0.0000	1.0000
Indonesia_Mentawai.DG	Taiwan_Hanben_IA				0.000				0.000				0.0000	1.0000
Indonesia_Nias_Gomo.DG	Taiwan_Hanben_IA				0.000				0.000				0.0000	1.0000
Indonesia_Nias_Hilitobara.DG	Taiwan_Hanben_IA				0.000				0.000				0.0000	1.0000
Indonesia_Sulawesi_Kajang.DG	Taiwan_Hanben_IA				0.000				0.000				0.0000	1.0000
Indonesia_Sulawesi_Mandar.DG	Taiwan_Hanben_IA				0.000				0.000				0.0000	1.0000
Indonesia_Sumatra_Toba.DG	Taiwan_Hanben_IA				0.000				0.000				0.0000	1.0000
Indonesia_Tanimbar_AlusiKrawain.DG	Taiwan_Hanben_IA				0.000				0.000				0.0000	1.0000
Indonesia_Tanimbar_Fordata.DG	Taiwan_Hanben_IA				0.000				0.000				0.0000	1.0000
Indonesia_Tanimbar_Makatian.DG	Taiwan_Hanben_IA				0.000				0.000				0.0000	1.0000
Indonesia_Tanimbar_SangliatDol.DG	Taiwan_Hanben_IA				0.000				0.000				0.0000	1.0000
Indonesia_Tanimbar_Tumbur.DG	Taiwan_Hanben_IA				0.000				0.000				0.0000	1.0000
Indonesia_Alor.DG	Laos_Hòabìnhian.SG				0.000				0.000				0.0000	1.0000
Indonesia_Bali_Gadon.DG	Laos_Hòabìnhian.SG				0.000				0.000				0.0000	1.0000
Indonesia_Borneo_Maanyan.DG	Laos_Hòabìnhian.SG				0.000				0.000				0.0000	1.0000
Indonesia_Flores_Bena.DG	Laos_Hòabìnhian.SG				0.000				0.000				0.0000	1.0000
Indonesia_Flores_Bere.DG	Laos_Hòabìnhian.SG				0.000				0.000				0.0000	1.0000
Indonesia_Flores_Cibol.DG	Laos_Hòabìnhian.SG				0.000				0.000				0.0000	1.0000
Indonesia_Flores_Rampasasa.DG	Laos_Hòabìnhian.SG				0.000				0.000				0.0000	1.0000
Indonesia_Java_Dieng.DG	Laos_Hòabìnhian.SG				0.000				0.000				0.0000	1.0000
Indonesia_Kei_Faan.DG	Laos_Hòabìnhian.SG				0.000				0.000				0.0000	1.0000
Indonesia_Kei_Ohoidertutu.DG	Laos_Hòabìnhian.SG				0.000				0.000				0.0000	1.0000
Indonesia_Kei_Waur.DG	Laos_Hòabìnhian.SG				0.000				0.000				0.0000	1.0000
Indonesia_Lembata_TimurKadakewa.DG	Laos_Hòabìnhian.SG				0.000				0.000				0.0000	1.0000
Indonesia_Lembata_Waipukang.DG	Laos_Hòabìnhian.SG				0.000				0.000				0.0000	1.0000
Indonesia_Mentawai.DG	Laos_Hòabìnhian.SG				0.000				0.000				0.0000	1.0000
Indonesia_Nias_Gomo.DG	Laos_Hòabìnhian.SG				0.000				0.000				0.0000	1.0000
Indonesia_Nias_Hilitobara.DG	Laos_Hòabìnhian.SG				0.000				0.000				0.0000	1.0000
Indonesia_Sulawesi_Kajang.DG	Laos_Hòabìnhian.SG				0.000				0.000				0.0000	1.0000
Indonesia_Sulawesi_Mandar.DG	Laos_Hòabìnhian.SG				0.000				0.000				0.0000	1.0000
Indonesia_Sumatra_Toba.DG	Laos_Hòabìnhian.SG				0.000				0.000				0.0000	1.0000
Indonesia_Tanimbar_AlusiKrawain.DG	Laos_Hòabìnhian.SG				0.000				0.000				0.0000	1.0000
Indonesia_Tanimbar_Fordata.DG	Laos_Hòabìnhian.SG				0.000				0.000				0.0000	1.0000
Indonesia_Tanimbar_Makatian.DG	Laos_Hòabìnhian.SG				0.000				0.000				0.0000	1.0000
Indonesia_Tanimbar_SangliatDol.DG	Laos_Hòabìnhian.SG				0.000				0.000				0.0000	1.0000
Indonesia_Tanimbar_Tumbur.DG	Laos_Hòabìnhian.SG				0.000				0.000				0.0000	1.0000
Indonesia_Alor.DG	Papuan.DG				0.000				0.000				0.0000	1.0000
Indonesia_Bali_Gadon.DG	Papuan.DG				0.000				0.000				0.0000	1.0000
Indonesia_Borneo_Maanyan.DG	Papuan.DG				0.000				0.000				0.0000	1.0000
Indonesia_Flores_Bena.DG	Papuan.DG				0.000				0.000				0.0000	1.0000
Indonesia_Flores_Bere.DG	Papuan.DG				0.000				0.000				0.0000	1.0000
Indonesia_Flores_Cibol.DG	Papuan.DG				0.000				0.000				0.0000	1.0000
Indonesia_Flores_Rampasasa.DG	Papuan.DG				0.000				0.000				0.0000	1.0000
Indonesia_Java_Dieng.DG	Papuan.DG				0.000				0.000				0.0000	1.0000
Indonesia_Kei_Faan.DG	Papuan.DG				0.000				0.000				0.0000	1.0000
Indonesia_Kei_Ohoidertutu.DG	Papuan.DG				0.000				0.000				0.0000	1.0000
Indonesia_Kei_Waur.DG	Papuan.DG				0.000				0.000				0.0000	1.0000
Indonesia_Lembata_TimurKadakewa.DG	Papuan.DG				0.000				0.000				0.0000	1.0000
Indonesia_Lembata_Waipukang.DG	Papuan.DG				0.000				0.000				0.0000	1.0000
Indonesia_Mentawai.DG	Papuan.DG				0.000				0.000				0.0000	1.0000
Indonesia_Nias_Gomo.DG	Papuan.DG				0.000				0.000				0.0000	1.0000
Indonesia_Nias_Hilitobara.DG	Papuan.DG				0.000				0.000				0.0000	1.0000
Indonesia_Sulawesi_Kajang.DG	Papuan.DG				0.000				0.000				0.0000	1.0000
Indonesia_Sulawesi_Mandar.DG	Papuan.DG				0.000				0.000				0.0000	1.0000
Indonesia_Sumatra_Toba.DG	Papuan.DG				0.000				0.000				0.0000	1.0000
Indonesia_Tanimbar_AlusiKrawain.DG	Papuan.DG				0.000				0.000				0.0000	1.0000
Indonesia_Tanimbar_Fordata.DG	Papuan.DG				0.000				0.000				0.0000	1.0000
Indonesia_Tanimbar_Makatian.DG	Papuan.DG				0.000				0.000				0.0000	1.0000
Indonesia_Tanimbar_SangliatDol.DG	Papuan.DG				0.000				0.000				0.0000	1.0000
Indonesia_Tanimbar_Tumbur.DG	Papuan.DG				0.000				0.000				0.0000	1.0000
Indonesia_Alor.DG	Laos_LN_BA.SG				0.000				0.000				0.0000	1.0000
Indonesia_Bali_Gadon.DG	Laos_LN_BA.SG				0.000				0.000				0.0000	1.0000
Indonesia_Borneo_Maanyan.DG	Laos_LN_BA.SG				0.000				0.000				0.0000	1.0000
Indonesia_Flores_Bena.DG	Laos_LN_BA.SG				0.000				0.000				0.0000	1.0000
Indonesia_Flores_Bere.DG	Laos_LN_BA.SG				0.000				0.000				0.0000	1.0000
Indonesia_Flores_Cibol.DG	Laos_LN_BA.SG				0.000				0.000				0.0000	1.0000
Indonesia_Flores_Rampasasa.DG	Laos_LN_BA.SG				0.000				0.000				0.0000	1.0000
Indonesia_Java_Dieng.DG	Laos_LN_BA.SG				0.000				0.000				0.0000	1.0000
Indonesia_Kei_Faan.DG	Laos_LN_BA.SG				0.000				0.000				0.0000	1.0000
Indonesia_Kei_Ohoidertutu.DG	Laos_LN_BA.SG				0.000				0.000				0.0000	1.0000
Indonesia_Kei_Waur.DG	Laos_LN_BA.SG				0.000				0.000				0.0000	1.0000
Indonesia_Lembata_TimurKadakewa.DG	Laos_LN_BA.SG				0.000				0.000				0.0000	1.0000
Indonesia_Lembata_Waipukang.DG	Laos_LN_BA.SG				0.000				0.000				0.0000	1.0000
Indonesia_Mentawai.DG	Laos_LN_BA.SG				0.000				0.000				0.0000	1.0000
Indonesia_Nias_Gomo.DG	Laos_LN_BA.SG				0.000				0.000				0.0000	1.0000
Indonesia_Nias_Hilitobara.DG	Laos_LN_BA.SG				0.000				0.000				0.0000	1.0000
Indonesia_Sulawesi_Kajang.DG	Laos_LN_BA.SG				0.000				0.000				0.0000	1.0000
Indonesia_Sulawesi_Mandar.DG	Laos_LN_BA.SG				0.000				0.000				0.0000	1.0000
Indonesia_Sumatra_Toba.DG	Laos_LN_BA.SG				0.000				0.000				0.0000	1.0000
Indonesia_Tanimbar_AlusiKrawain.DG	Laos_LN_BA.SG				0.000				0.000				0.0000	1.0000
Indonesia_Tanimbar_Fordata.DG	Laos_LN_BA.SG				0.000				0.000				0.0000	1.0000
Indonesia_Tanimbar_Makatian.DG	Laos_LN_BA.SG				0.000				0.000				0.0000	1.0000
Indonesia_Tanimbar_SangliatDol.DG	Laos_LN_BA.SG				0.000				0.000				0.0000	1.0000
Indonesia_Tanimbar_Tumbur.DG	Laos_LN_BA.SG				0.000				0.000				0.0000	1.0000
Indonesia_Alor.DG	Taiwan_Hanben_IA	Laos_Hòabìnhian.SG			-0.436	1.436			0.039	0.039			0.0000	-0.435	1.4354
Indonesia_Bali_Gadon.DG	Taiwan_Hanben_IA	Laos_Hòabìnhian.SG			0.751	0.249			0.018	0.018			0.0000	0.7507	0.2492
Indonesia_Borneo_Maanyan.DG	Taiwan_Hanben_IA	Laos_Hòabìnhian.SG			0.846	0.154			0.009	0.009			0.0000	0.8457	0.1542
Indonesia_Flores_Bena.DG	Taiwan_Hanben_IA	Laos_Hòabìnhian.SG			-0.028	1.028			0.026	0.026			0.0000	-0.027	1.0274
Indonesia_Flores_Bere.DG	Taiwan_Hanben_IA	Laos_Hòabìnhian.SG			0.425	0.575			0.025	0.025			0.0000	0.4261	0.5738
Indonesia_Flores_Cibol.DG	Taiwan_Hanben_IA	Laos_Hòabìnhian.SG			0.289	0.711			0.022	0.022			0.0000	0.2902	0.7097
Indonesia_Flores_Rampasasa.DG	Taiwan_Hanben_IA	Laos_Hòabìnhian.SG			0.265	0.735			0.021	0.021			0.0000	0.2657	0.7342
Indonesia_Java_Dieng.DG	Taiwan_Hanben_IA	Laos_Hòabìnhian.SG			0.767	0.233			0.011	0.011			0.0000	0.7670	0.2329
Indonesia_Kei_Faan.DG	Taiwan_Hanben_IA	Laos_Hòabìnhian.SG			-0.153	1.153			0.051	0.051			0.0000	-0.155	1.1552
Indonesia_Kei_Ohoidertutu.DG	Taiwan_Hanben_IA	Laos_Hòabìnhian.SG			-0.020	1.020			0.058	0.058			0.0000	-0.023	1.0231
Indonesia_Kei_Waur.DG	Taiwan_Hanben_IA	Laos_Hòabìnhian.SG			-0.344	1.344			0.050	0.050			0.0000	-0.345	1.3457
Indonesia_Lembata_TimurKadakewa.DG	Taiwan_Hanben_IA	Laos_Hòabìnhian.SG			-0.109	1.109			0.035	0.035			0.0000	-0.108	1.1089
Indonesia_Lembata_Waipukang.DG	Taiwan_Hanben_IA	Laos_Hòabìnhian.SG			-0.011	1.011			0.036	0.036			0.0000	-0.011	1.0115
Indonesia_Mentawai.DG	Taiwan_Hanben_IA	Laos_Hòabìnhian.SG			0.912	0.088			0.010	0.010			0.0014	0.9120	0.0879
Indonesia_Nias_Gomo.DG	Taiwan_Hanben_IA	Laos_Hòabìnhian.SG			0.927	0.073			0.009	0.009			0.0786	0.9267	0.0732
Indonesia_Nias_Hilitobara.DG	Taiwan_Hanben_IA	Laos_Hòabìnhian.SG			0.922	0.078			0.009	0.009			0.0219	0.9216	0.0783
Indonesia_Sulawesi_Kajang.DG	Taiwan_Hanben_IA	Laos_Hòabìnhian.SG			0.750	0.250			0.013	0.013			0.0000	0.7495	0.2504
Indonesia_Sulawesi_Mandar.DG	Taiwan_Hanben_IA	Laos_Hòabìnhian.SG			0.779	0.221			0.012	0.012			0.0000	0.7790	0.2209
Indonesia_Sumatra_Toba.DG	Taiwan_Hanben_IA	Laos_Hòabìnhian.SG			0.697	0.303			0.009	0.009			0.0000	0.6967	0.3032
Indonesia_Tanimbar_AlusiKrawain.DG	Taiwan_Hanben_IA	Laos_Hòabìnhian.SG			0.535	0.465			0.062	0.062			0.0000	0.5400	0.4599
Indonesia_Tanimbar_Fordata.DG	Taiwan_Hanben_IA	Laos_Hòabìnhian.SG			0.580	0.420			0.046	0.046			0.0000	0.5823	0.4176
Indonesia_Tanimbar_Makatian.DG	Taiwan_Hanben_IA	Laos_Hòabìnhian.SG			0.612	0.388			0.042	0.042			0.0000	0.6141	0.3858
Indonesia_Tanimbar_SangliatDol.DG	Taiwan_Hanben_IA	Laos_Hòabìnhian.SG			0.276	0.724			0.068	0.068			0.0000	0.2728	0.7271
Indonesia_Tanimbar_Tumbur.DG	Taiwan_Hanben_IA	Laos_Hòabìnhian.SG			0.637	0.363			0.031	0.031			0.0000	0.6382	0.3617
Indonesia_Alor.DG	Taiwan_Hanben_IA	Papuan.DG			0.416	0.584			0.008	0.008			0.0047	0.4158	0.5841
Indonesia_Bali_Gadon.DG	Taiwan_Hanben_IA	Papuan.DG			0.820	0.180			0.014	0.014			0.0000	0.8200	0.1799
Indonesia_Borneo_Maanyan.DG	Taiwan_Hanben_IA	Papuan.DG			0.882	0.118			0.007	0.007			0.0000	0.8820	0.1179
Indonesia_Flores_Bena.DG	Taiwan_Hanben_IA	Papuan.DG			0.527	0.473			0.007	0.007			0.0000	0.5272	0.4727
Indonesia_Flores_Bere.DG	Taiwan_Hanben_IA	Papuan.DG			0.647	0.353			0.010	0.010			0.0000	0.6471	0.3528
Indonesia_Flores_Cibol.DG	Taiwan_Hanben_IA	Papuan.DG			0.646	0.354			0.007	0.007			0.0000	0.6455	0.3544
Indonesia_Flores_Rampasasa.DG	Taiwan_Hanben_IA	Papuan.DG			0.648	0.352			0.006	0.006			0.0000	0.6476	0.3523
Indonesia_Java_Dieng.DG	Taiwan_Hanben_IA	Papuan.DG			0.834	0.166			0.010	0.010			0.0000	0.8342	0.1657
Indonesia_Kei_Faan.DG	Taiwan_Hanben_IA	Papuan.DG			0.509	0.491			0.012	0.012			0.8019	0.5089	0.4910
Indonesia_Kei_Ohoidertutu.DG	Taiwan_Hanben_IA	Papuan.DG			0.521	0.479			0.011	0.011			0.0660	0.5209	0.4790
Indonesia_Kei_Waur.DG	Taiwan_Hanben_IA	Papuan.DG			0.474	0.526			0.012	0.012			0.1380	0.4737	0.5262
Indonesia_Lembata_TimurKadakewa.DG	Taiwan_Hanben_IA	Papuan.DG			0.512	0.488			0.008	0.008			0.0001	0.5123	0.4876
Indonesia_Lembata_Waipukang.DG	Taiwan_Hanben_IA	Papuan.DG			0.526	0.474			0.010	0.010			0.0054	0.5256	0.4743
Indonesia_Mentawai.DG	Taiwan_Hanben_IA	Papuan.DG			0.933	0.067			0.008	0.008			0.0011	0.9330	0.0669
Indonesia_Nias_Gomo.DG	Taiwan_Hanben_IA	Papuan.DG			0.946	0.054			0.008	0.008			0.0184	0.9460	0.0539
Indonesia_Nias_Hilitobara.DG	Taiwan_Hanben_IA	Papuan.DG			0.942	0.058			0.007	0.007			0.0370	0.9416	0.0583
Indonesia_Sulawesi_Kajang.DG	Taiwan_Hanben_IA	Papuan.DG			0.818	0.182			0.007	0.007			0.0000	0.8181	0.1818
Indonesia_Sulawesi_Mandar.DG	Taiwan_Hanben_IA	Papuan.DG			0.846	0.154			0.007	0.007			0.0000	0.8462	0.1537
Indonesia_Sumatra_Toba.DG	Taiwan_Hanben_IA	Papuan.DG			0.743	0.257			0.010	0.010			0.0000	0.7437	0.2562
Indonesia_Tanimbar_AlusiKrawain.DG	Taiwan_Hanben_IA	Papuan.DG			0.557	0.443			0.015	0.015			0.0319	0.5565	0.4434
Indonesia_Tanimbar_Fordata.DG	Taiwan_Hanben_IA	Papuan.DG			0.565	0.435			0.017	0.017			0.3343	0.5654	0.4345
Indonesia_Tanimbar_Makatian.DG	Taiwan_Hanben_IA	Papuan.DG			0.557	0.443			0.016	0.016			0.0768	0.5568	0.4431
Indonesia_Tanimbar_SangliatDol.DG	Taiwan_Hanben_IA	Papuan.DG			0.581	0.419			0.012	0.012			0.0119	0.5807	0.4192
Indonesia_Tanimbar_Tumbur.DG	Taiwan_Hanben_IA	Papuan.DG			0.588	0.412			0.016	0.016			0.1801	0.5878	0.4121
Indonesia_Alor.DG	Taiwan_Hanben_IA	Laos_LN_BA.SG			-5.571	6.571			0.543	0.543			0.0000	-5.522	6.5220
Indonesia_Bali_Gadon.DG	Taiwan_Hanben_IA	Laos_LN_BA.SG			0.241	0.759			0.052	0.052			0.0009	0.2415	0.7584
Indonesia_Borneo_Maanyan.DG	Taiwan_Hanben_IA	Laos_LN_BA.SG			0.494	0.506			0.031	0.031			0.0000	0.4952	0.5047
Indonesia_Flores_Bena.DG	Taiwan_Hanben_IA	Laos_LN_BA.SG			-3.299	4.299			0.347	0.347			0.0000	-3.272	4.2729
Indonesia_Flores_Bere.DG	Taiwan_Hanben_IA	Laos_LN_BA.SG			-1.729	2.729			0.245	0.245			0.0000	-1.716	2.7164
Indonesia_Flores_Cibol.DG	Taiwan_Hanben_IA	Laos_LN_BA.SG			-2.050	3.050			0.237	0.237			0.0000	-2.034	3.0340
Indonesia_Flores_Rampasasa.DG	Taiwan_Hanben_IA	Laos_LN_BA.SG			-2.090	3.090			0.244	0.244			0.0000	-2.072	3.0728
Indonesia_Java_Dieng.DG	Taiwan_Hanben_IA	Laos_LN_BA.SG			0.256	0.744			0.036	0.036			0.0003	0.2575	0.7424
Indonesia_Kei_Faan.DG	Taiwan_Hanben_IA	Laos_LN_BA.SG			-5.064	6.064			0.583	0.583			0.0000	-5.008	6.0088
Indonesia_Kei_Ohoidertutu.DG	Taiwan_Hanben_IA	Laos_LN_BA.SG			-4.906	5.906			0.546	0.546			0.0000	-4.861	5.8616
Indonesia_Kei_Waur.DG	Taiwan_Hanben_IA	Laos_LN_BA.SG			-5.423	6.423			0.619	0.619			0.0000	-5.366	6.3668
Indonesia_Lembata_TimurKadakewa.DG	Taiwan_Hanben_IA	Laos_LN_BA.SG			-4.048	5.048			0.443	0.443			0.0000	-4.011	5.0111
Indonesia_Lembata_Waipukang.DG	Taiwan_Hanben_IA	Laos_LN_BA.SG			-3.884	4.884			0.418	0.418			0.0000	-3.851	4.8511
Indonesia_Mentawai.DG	Taiwan_Hanben_IA	Laos_LN_BA.SG			0.753	0.247			0.027	0.027			0.0057	0.7530	0.2469
Indonesia_Nias_Gomo.DG	Taiwan_Hanben_IA	Laos_LN_BA.SG			0.806	0.194			0.028	0.028			0.0264	0.8054	0.1945
Indonesia_Nias_Hilitobara.DG	Taiwan_Hanben_IA	Laos_LN_BA.SG			0.810	0.190			0.028	0.028			0.0000	0.8096	0.1903
Indonesia_Sulawesi_Kajang.DG	Taiwan_Hanben_IA	Laos_LN_BA.SG			-0.147	1.147			0.115	0.115			0.0000	-0.140	1.1404
Indonesia_Sulawesi_Mandar.DG	Taiwan_Hanben_IA	Laos_LN_BA.SG			0.107	0.893			0.142	0.142			0.0000	0.1207	0.8792
Indonesia_Sumatra_Toba.DG	Taiwan_Hanben_IA	Laos_LN_BA.SG			0.020	0.980			0.070	0.070			0.0000	0.0238	0.9761
Indonesia_Tanimbar_AlusiKrawain.DG	Taiwan_Hanben_IA	Laos_LN_BA.SG			-4.134	5.134			0.499	0.499			0.0000	-4.095	5.0950
Indonesia_Tanimbar_Fordata.DG	Taiwan_Hanben_IA	Laos_LN_BA.SG			-3.649	4.649			0.455	0.455			0.0000	-3.627	4.6279
Indonesia_Tanimbar_Makatian.DG	Taiwan_Hanben_IA	Laos_LN_BA.SG			-3.963	4.963			0.502	0.502			0.0000	-3.930	4.9304
Indonesia_Tanimbar_SangliatDol.DG	Taiwan_Hanben_IA	Laos_LN_BA.SG			-4.279	5.279			0.522	0.522			0.0000	-4.232	5.2329
Indonesia_Tanimbar_Tumbur.DG	Taiwan_Hanben_IA	Laos_LN_BA.SG			-3.706	4.706			0.476	0.476			0.0000	-3.676	4.6763
Indonesia_Alor.DG	Laos_Hòabìnhian.SG	Papuan.DG			4.507	-3.507			0.896	0.896			0.0000	4.2949	-3.294
Indonesia_Bali_Gadon.DG	Laos_Hòabìnhian.SG	Papuan.DG			4.746	-3.746			0.539	0.539			0.0000	4.6635	-3.663
Indonesia_Borneo_Maanyan.DG	Laos_Hòabìnhian.SG	Papuan.DG			5.248	-4.248			0.567	0.567			0.0000	5.1665	-4.166
Indonesia_Flores_Bena.DG	Laos_Hòabìnhian.SG	Papuan.DG			4.557	-3.557			0.723	0.723			0.0000	4.4143	-3.414
Indonesia_Flores_Bere.DG	Laos_Hòabìnhian.SG	Papuan.DG			4.692	-3.692			0.617	0.617			0.0000	4.5900	-3.590
Indonesia_Flores_Cibol.DG	Laos_Hòabìnhian.SG	Papuan.DG			4.713	-3.713			0.618	0.618			0.0000	4.6111	-3.611
Indonesia_Flores_Rampasasa.DG	Laos_Hòabìnhian.SG	Papuan.DG			4.709	-3.709			0.615	0.615			0.0000	4.6081	-3.608
Indonesia_Java_Dieng.DG	Laos_Hòabìnhian.SG	Papuan.DG			5.155	-4.155			0.573	0.573			0.0000	5.0695	-4.069
Indonesia_Kei_Faan.DG	Laos_Hòabìnhian.SG	Papuan.DG			5.416	-4.416			1.030	1.030			0.0000	5.1769	-4.176
Indonesia_Kei_Ohoidertutu.DG	Laos_Hòabìnhian.SG	Papuan.DG			4.654	-3.654			0.809	0.809			0.0000	4.4847	-3.484
Indonesia_Kei_Waur.DG	Laos_Hòabìnhian.SG	Papuan.DG			4.797	-3.797			0.944	0.944			0.0000	4.5813	-3.581
Indonesia_Lembata_TimurKadakewa.DG	Laos_Hòabìnhian.SG	Papuan.DG			4.497	-3.497			0.701	0.701			0.0000	4.3668	-3.366
Indonesia_Lembata_Waipukang.DG	Laos_Hòabìnhian.SG	Papuan.DG			4.783	-3.783			0.804	0.804			0.0000	4.6171	-3.617
Indonesia_Mentawai.DG	Laos_Hòabìnhian.SG	Papuan.DG			5.409	-4.409			0.550	0.550			0.0000	5.3360	-4.336
Indonesia_Nias_Gomo.DG	Laos_Hòabìnhian.SG	Papuan.DG			5.309	-4.309			0.521	0.521			0.0000	5.2440	-4.244
Indonesia_Nias_Hilitobara.DG	Laos_Hòabìnhian.SG	Papuan.DG			5.331	-4.331			0.531	0.531			0.0000	5.2638	-4.263
Indonesia_Sulawesi_Kajang.DG	Laos_Hòabìnhian.SG	Papuan.DG			5.223	-4.223			0.597	0.597			0.0000	5.1353	-4.135
Indonesia_Sulawesi_Mandar.DG	Laos_Hòabìnhian.SG	Papuan.DG			5.163	-4.163			0.559	0.559			0.0000	5.0856	-4.085
Indonesia_Sumatra_Toba.DG	Laos_Hòabìnhian.SG	Papuan.DG			5.008	-4.008			0.615	0.615			0.0000	4.9102	-3.910
Indonesia_Tanimbar_AlusiKrawain.DG	Laos_Hòabìnhian.SG	Papuan.DG			4.932	-3.932			0.882	0.882			0.0000	4.7383	-3.738
Indonesia_Tanimbar_Fordata.DG	Laos_Hòabìnhian.SG	Papuan.DG			5.777	-4.777			1.125	1.125			0.0000	5.5142	-4.514
Indonesia_Tanimbar_Makatian.DG	Laos_Hòabìnhian.SG	Papuan.DG			5.658	-4.658			1.076	1.076			0.0000	5.4145	-4.414
Indonesia_Tanimbar_SangliatDol.DG	Laos_Hòabìnhian.SG	Papuan.DG			4.991	-3.991			0.788	0.788			0.0000	4.8424	-3.842
Indonesia_Tanimbar_Tumbur.DG	Laos_Hòabìnhian.SG	Papuan.DG			4.728	-3.728			0.697	0.697			0.0000	4.6078	-3.607
Indonesia_Alor.DG	Laos_Hòabìnhian.SG	Laos_LN_BA.SG			2.338	-1.338			0.180	0.180			0.0000	2.3254	-1.325
Indonesia_Bali_Gadon.DG	Laos_Hòabìnhian.SG	Laos_LN_BA.SG			0.021	0.979			0.029	0.029			0.0000	0.0211	0.9788
Indonesia_Borneo_Maanyan.DG	Laos_Hòabìnhian.SG	Laos_LN_BA.SG			-0.118	1.118			0.028	0.028			0.0000	-0.117	1.1176
Indonesia_Flores_Bena.DG	Laos_Hòabìnhian.SG	Laos_LN_BA.SG			10.424	-9.424			198.497	198.497			0.0000	-697.0	698.03
Indonesia_Flores_Bere.DG	Laos_Hòabìnhian.SG	Laos_LN_BA.SG			0.076	0.924			0.046	0.046			0.0000	0.0766	0.9233
Indonesia_Flores_Cibol.DG	Laos_Hòabìnhian.SG	Laos_LN_BA.SG			0.024	0.976			0.084	0.084			0.0000	0.0240	0.9759
Indonesia_Flores_Rampasasa.DG	Laos_Hòabìnhian.SG	Laos_LN_BA.SG			-0.101	1.101			0.078	0.078			0.0000	-0.099	1.0996
Indonesia_Java_Dieng.DG	Laos_Hòabìnhian.SG	Laos_LN_BA.SG			-0.010	1.010			0.023	0.023			0.0000	-0.010	1.0101
Indonesia_Kei_Faan.DG	Laos_Hòabìnhian.SG	Laos_LN_BA.SG			2.170	-1.170			0.258	0.258			0.0000	1.8596	-0.859
Indonesia_Kei_Ohoidertutu.DG	Laos_Hòabìnhian.SG	Laos_LN_BA.SG			-3.085	4.085			15217.087	15217.087			0.0000	-11818	11819.
Indonesia_Kei_Waur.DG	Laos_Hòabìnhian.SG	Laos_LN_BA.SG			2.158	-1.158			0.149	0.149			0.0000	2.1525	-1.152
Indonesia_Lembata_TimurKadakewa.DG	Laos_Hòabìnhian.SG	Laos_LN_BA.SG			1.983	-0.983			0.649	0.649			0.0000	0.0285	0.9714
Indonesia_Lembata_Waipukang.DG	Laos_Hòabìnhian.SG	Laos_LN_BA.SG			-0.487	1.487			0.368	0.368			0.0000	-0.347	1.3476
Indonesia_Mentawai.DG	Laos_Hòabìnhian.SG	Laos_LN_BA.SG			-0.270	1.270			0.036	0.036			0.0000	-0.269	1.2693
Indonesia_Nias_Gomo.DG	Laos_Hòabìnhian.SG	Laos_LN_BA.SG			-0.282	1.282			0.035	0.035			0.0000	-0.281	1.2816
Indonesia_Nias_Hilitobara.DG	Laos_Hòabìnhian.SG	Laos_LN_BA.SG			-0.296	1.296			0.036	0.036			0.0000	-0.295	1.2956
Indonesia_Sulawesi_Kajang.DG	Laos_Hòabìnhian.SG	Laos_LN_BA.SG			-0.072	1.072			0.033	0.033			0.0000	-0.071	1.0716
Indonesia_Sulawesi_Mandar.DG	Laos_Hòabìnhian.SG	Laos_LN_BA.SG			-0.120	1.120			0.035	0.035			0.0000	-0.119	1.1193
Indonesia_Sumatra_Toba.DG	Laos_Hòabìnhian.SG	Laos_LN_BA.SG			0.081	0.919			0.026	0.026			0.0000	0.0808	0.9191
Indonesia_Tanimbar_AlusiKrawain.DG	Laos_Hòabìnhian.SG	Laos_LN_BA.SG			-0.002	1.002			0.104	0.104			0.0000	-0.009	1.0092
Indonesia_Tanimbar_Fordata.DG	Laos_Hòabìnhian.SG	Laos_LN_BA.SG			0.057	0.943			0.105	0.105			0.0000	0.0490	0.9509
Indonesia_Tanimbar_Makatian.DG	Laos_Hòabìnhian.SG	Laos_LN_BA.SG			-0.033	1.033			0.084	0.084			0.0000	-0.035	1.0354
Indonesia_Tanimbar_SangliatDol.DG	Laos_Hòabìnhian.SG	Laos_LN_BA.SG			-0.218	1.218			0.145	0.145			0.0000	-0.216	1.2164
Indonesia_Tanimbar_Tumbur.DG	Laos_Hòabìnhian.SG	Laos_LN_BA.SG			-0.040	1.040			0.082	0.082			0.0000	-0.043	1.0438
Indonesia_Alor.DG	Papuan.DG	Laos_LN_BA.SG			0.472	0.528			0.016	0.016			0.0000	0.4721	0.5278
Indonesia_Bali_Gadon.DG	Papuan.DG	Laos_LN_BA.SG			-0.007	1.007			0.023	0.023			0.0000	-0.007	1.0070
Indonesia_Borneo_Maanyan.DG	Papuan.DG	Laos_LN_BA.SG			-0.110	1.110			0.021	0.021			0.0000	-0.109	1.1093
Indonesia_Flores_Bena.DG	Papuan.DG	Laos_LN_BA.SG			0.321	0.679			0.015	0.015			0.0000	0.3210	0.6789
Indonesia_Flores_Bere.DG	Papuan.DG	Laos_LN_BA.SG			0.182	0.818			0.018	0.018			0.0000	0.1821	0.8178
Indonesia_Flores_Cibol.DG	Papuan.DG	Laos_LN_BA.SG			0.188	0.812			0.016	0.016			0.0000	0.1885	0.8114
Indonesia_Flores_Rampasasa.DG	Papuan.DG	Laos_LN_BA.SG			0.181	0.819			0.016	0.016			0.0000	0.1810	0.8189
Indonesia_Java_Dieng.DG	Papuan.DG	Laos_LN_BA.SG			-0.017	1.017			0.018	0.018			0.0000	-0.016	1.0167
Indonesia_Kei_Faan.DG	Papuan.DG	Laos_LN_BA.SG			0.353	0.647			0.022	0.022			0.0000	0.3532	0.6467
Indonesia_Kei_Ohoidertutu.DG	Papuan.DG	Laos_LN_BA.SG			0.333	0.667			0.021	0.021			0.0000	0.3329	0.6670
Indonesia_Kei_Waur.DG	Papuan.DG	Laos_LN_BA.SG			0.395	0.605			0.021	0.021			0.0000	0.3955	0.6044
Indonesia_Lembata_TimurKadakewa.DG	Papuan.DG	Laos_LN_BA.SG			0.335	0.665			0.018	0.018			0.0000	0.3353	0.6646
Indonesia_Lembata_Waipukang.DG	Papuan.DG	Laos_LN_BA.SG			0.339	0.661			0.020	0.020			0.0000	0.3396	0.6603
Indonesia_Mentawai.DG	Papuan.DG	Laos_LN_BA.SG			-0.217	1.217			0.026	0.026			0.0000	-0.216	1.2161
Indonesia_Nias_Gomo.DG	Papuan.DG	Laos_LN_BA.SG			-0.233	1.233			0.026	0.026			0.0000	-0.232	1.2321
Indonesia_Nias_Hilitobara.DG	Papuan.DG	Laos_LN_BA.SG			-0.238	1.238			0.026	0.026			0.0000	-0.236	1.2369
Indonesia_Sulawesi_Kajang.DG	Papuan.DG	Laos_LN_BA.SG			-0.062	1.062			0.022	0.022			0.0000	-0.061	1.0612
Indonesia_Sulawesi_Mandar.DG	Papuan.DG	Laos_LN_BA.SG			-0.119	1.119			0.024	0.024			0.0000	-0.118	1.1188
Indonesia_Sumatra_Toba.DG	Papuan.DG	Laos_LN_BA.SG			0.040	0.960			0.020	0.020			0.0000	0.0400	0.9599
Indonesia_Tanimbar_AlusiKrawain.DG	Papuan.DG	Laos_LN_BA.SG			0.310	0.690			0.026	0.026			0.0000	0.3104	0.6895
Indonesia_Tanimbar_Fordata.DG	Papuan.DG	Laos_LN_BA.SG			0.312	0.688			0.029	0.029			0.0000	0.3120	0.6879
Indonesia_Tanimbar_Makatian.DG	Papuan.DG	Laos_LN_BA.SG			0.313	0.687			0.027	0.027			0.0000	0.3133	0.6866
Indonesia_Tanimbar_SangliatDol.DG	Papuan.DG	Laos_LN_BA.SG			0.278	0.722			0.024	0.024			0.0000	0.2787	0.7212
Indonesia_Tanimbar_Tumbur.DG	Papuan.DG	Laos_LN_BA.SG			0.265	0.735			0.029	0.029			0.0000	0.2648	0.7351
Indonesia_Alor.DG	Taiwan_Hanben_IA	Laos_Hòabìnhian.SG	Papuan.DG		0.409	0.045	0.546		0.009	0.040	0.035		0.0029	0.4088	0.0455	0.5455
Indonesia_Bali_Gadon.DG	Taiwan_Hanben_IA	Laos_Hòabìnhian.SG	Papuan.DG		0.695	0.524	-0.219		0.074	0.357	0.285		0.0000	0.8177	-0.139	0.3216
Indonesia_Borneo_Maanyan.DG	Taiwan_Hanben_IA	Laos_Hòabìnhian.SG	Papuan.DG		0.602	1.685	-1.288		0.104	0.671	0.572		0.0000	0.6396	1.4295	-1.069
Indonesia_Flores_Bena.DG	Taiwan_Hanben_IA	Laos_Hòabìnhian.SG	Papuan.DG		0.499	0.217	0.283		0.011	0.061	0.053		0.0000	0.5007	0.2065	0.2927
Indonesia_Flores_Bere.DG	Taiwan_Hanben_IA	Laos_Hòabìnhian.SG	Papuan.DG		0.592	0.330	0.078		0.019	0.116	0.100		0.0000	0.5978	0.2827	0.1194
Indonesia_Flores_Cibol.DG	Taiwan_Hanben_IA	Laos_Hòabìnhian.SG	Papuan.DG		0.463	1.370	-0.832		0.057	0.438	0.388		0.0000	0.4781	1.2348	-0.712
Indonesia_Flores_Rampasasa.DG	Taiwan_Hanben_IA	Laos_Hòabìnhian.SG	Papuan.DG		0.509	1.006	-0.515		0.036	0.277	0.246		0.0000	0.5167	0.9361	-0.452
Indonesia_Java_Dieng.DG	Taiwan_Hanben_IA	Laos_Hòabìnhian.SG	Papuan.DG		0.390	2.840	-2.230		0.122	0.775	0.666		0.0000	0.4238	2.6010	-2.024
Indonesia_Kei_Faan.DG	Taiwan_Hanben_IA	Laos_Hòabìnhian.SG	Papuan.DG		0.512	-0.032	0.520		0.014	0.054	0.049		0.4902	0.5113	-0.027	0.5161
Indonesia_Kei_Ohoidertutu.DG	Taiwan_Hanben_IA	Laos_Hòabìnhian.SG	Papuan.DG		0.516	0.003	0.481		0.013	0.052	0.047		0.1013	0.5158	0.0058	0.4782
Indonesia_Kei_Waur.DG	Taiwan_Hanben_IA	Laos_Hòabìnhian.SG	Papuan.DG		0.483	-0.087	0.604		0.013	0.053	0.048		0.1134	0.4832	-0.085	0.6024
Indonesia_Lembata_TimurKadakewa.DG	Taiwan_Hanben_IA	Laos_Hòabìnhian.SG	Papuan.DG		0.493	0.132	0.375		0.010	0.041	0.036		0.0060	0.4934	0.1289	0.3776
Indonesia_Lembata_Waipukang.DG	Taiwan_Hanben_IA	Laos_Hòabìnhian.SG	Papuan.DG		0.512	0.099	0.390		0.011	0.041	0.036		0.0155	0.5114	0.0992	0.3892
Indonesia_Mentawai.DG	Taiwan_Hanben_IA	Laos_Hòabìnhian.SG	Papuan.DG		0.917	0.071	0.012		0.012	0.039	0.031		0.0013	0.9168	0.0715	0.0115
Indonesia_Nias_Gomo.DG	Taiwan_Hanben_IA	Laos_Hòabìnhian.SG	Papuan.DG		0.927	0.077	-0.004		0.011	0.036	0.028		0.0284	0.9270	0.0762	-0.003
Indonesia_Nias_Hilitobara.DG	Taiwan_Hanben_IA	Laos_Hòabìnhian.SG	Papuan.DG		0.928	0.061	0.012		0.011	0.036	0.029		0.0246	0.9279	0.0605	0.0115
Indonesia_Sulawesi_Kajang.DG	Taiwan_Hanben_IA	Laos_Hòabìnhian.SG	Papuan.DG		0.799	0.089	0.113		0.010	0.035	0.029		0.0000	0.7988	0.0880	0.1131
Indonesia_Sulawesi_Mandar.DG	Taiwan_Hanben_IA	Laos_Hòabìnhian.SG	Papuan.DG		0.829	0.064	0.107		0.010	0.034	0.028		0.0041	0.8295	0.0629	0.1074
Indonesia_Sumatra_Toba.DG	Taiwan_Hanben_IA	Laos_Hòabìnhian.SG	Papuan.DG		0.514	1.563	-1.077		0.654	4.783	4.130		0.0000	2.0072	-11.42	10.417
Indonesia_Tanimbar_AlusiKrawain.DG	Taiwan_Hanben_IA	Laos_Hòabìnhian.SG	Papuan.DG		0.549	0.041	0.410		0.019	0.079	0.069		0.0163	0.5483	0.0421	0.4095
Indonesia_Tanimbar_Fordata.DG	Taiwan_Hanben_IA	Laos_Hòabìnhian.SG	Papuan.DG		0.576	-0.097	0.521		0.020	0.072	0.064		0.5464	0.5755	-0.090	0.5152
Indonesia_Tanimbar_Makatian.DG	Taiwan_Hanben_IA	Laos_Hòabìnhian.SG	Papuan.DG		0.574	-0.153	0.579		0.019	0.074	0.066		0.2209	0.5732	-0.144	0.5711
Indonesia_Tanimbar_SangliatDol.DG	Taiwan_Hanben_IA	Laos_Hòabìnhian.SG	Papuan.DG		0.586	-0.045	0.459		0.015	0.060	0.053		0.0121	0.5859	-0.043	0.4575
Indonesia_Tanimbar_Tumbur.DG	Taiwan_Hanben_IA	Laos_Hòabìnhian.SG	Papuan.DG		0.584	0.000	0.416		0.019	0.071	0.063		0.1117	0.5839	0.0020	0.4140
Indonesia_Alor.DG	Taiwan_Hanben_IA	Laos_Hòabìnhian.SG	Laos_LN_BA.SG		62.157	23.912	-85.069		106.890	39.267	146.128		0.0000	-150.9	-54.38	206.38
Indonesia_Bali_Gadon.DG	Taiwan_Hanben_IA	Laos_Hòabìnhian.SG	Laos_LN_BA.SG		0.310	0.098	0.591		0.050	0.024	0.063		0.1889	0.3118	0.0988	0.5893
Indonesia_Borneo_Maanyan.DG	Taiwan_Hanben_IA	Laos_Hòabìnhian.SG	Laos_LN_BA.SG		0.533	0.057	0.410		0.029	0.013	0.036		0.0103	0.5338	0.0569	0.4092
Indonesia_Flores_Bena.DG	Taiwan_Hanben_IA	Laos_Hòabìnhian.SG	Laos_LN_BA.SG		-148.228	-54.392	203.621		11263.955	4188.494	15452.433		0.0000	15089.	5593.9	-20682
Indonesia_Flores_Bere.DG	Taiwan_Hanben_IA	Laos_Hòabìnhian.SG	Laos_LN_BA.SG		-8.610	-2.798	12.408		6.812	2.522	9.320		0.0000	-3.748	-0.999	5.7486
Indonesia_Flores_Cibol.DG	Taiwan_Hanben_IA	Laos_Hòabìnhian.SG	Laos_LN_BA.SG		-9.647	-3.174	13.821		6.654	2.501	9.139		0.0000	-5.317	-1.551	7.8686
Indonesia_Flores_Rampasasa.DG	Taiwan_Hanben_IA	Laos_Hòabìnhian.SG	Laos_LN_BA.SG		-12.815	-4.338	18.154		12.264	4.558	16.807		0.0000	-1.209	-0.029	2.2397
Indonesia_Java_Dieng.DG	Taiwan_Hanben_IA	Laos_Hòabìnhian.SG	Laos_LN_BA.SG		0.310	0.067	0.623		0.034	0.017	0.044		0.0941	0.3118	0.0669	0.6212
Indonesia_Kei_Faan.DG	Taiwan_Hanben_IA	Laos_Hòabìnhian.SG	Laos_LN_BA.SG		42.692	16.516	-58.208		56.887	20.852	77.711		0.0000	-46.85	-16.31	64.163
Indonesia_Kei_Ohoidertutu.DG	Taiwan_Hanben_IA	Laos_Hòabìnhian.SG	Laos_LN_BA.SG		32.978	12.930	-44.909		36.700	13.455	50.129		0.0000	-14.18	-4.345	19.530
Indonesia_Kei_Waur.DG	Taiwan_Hanben_IA	Laos_Hòabìnhian.SG	Laos_LN_BA.SG		55.264	20.698	-74.962		89.295	31.933	121.199		0.0000	-112.3	-39.24	152.60
Indonesia_Lembata_TimurKadakewa.DG	Taiwan_Hanben_IA	Laos_Hòabìnhian.SG	Laos_LN_BA.SG		63.422	23.830	-86.252		143.374	52.098	195.448		0.0000	-314.3	-113.4	428.79
Indonesia_Lembata_Waipukang.DG	Taiwan_Hanben_IA	Laos_Hòabìnhian.SG	Laos_LN_BA.SG		26.978	10.600	-36.578		30.793	11.234	42.007		0.0000	-14.52	-4.525	20.047
Indonesia_Mentawai.DG	Taiwan_Hanben_IA	Laos_Hòabìnhian.SG	Laos_LN_BA.SG		0.792	0.052	0.156		0.029	0.013	0.036		0.2028	0.7916	0.0520	0.1563
Indonesia_Nias_Gomo.DG	Taiwan_Hanben_IA	Laos_Hòabìnhian.SG	Laos_LN_BA.SG		0.839	0.049	0.112		0.028	0.012	0.034		0.5982	0.8386	0.0487	0.1126
Indonesia_Nias_Hilitobara.DG	Taiwan_Hanben_IA	Laos_Hòabìnhian.SG	Laos_LN_BA.SG		0.858	0.060	0.082		0.028	0.012	0.034		0.0496	0.8574	0.0603	0.0822
Indonesia_Sulawesi_Kajang.DG	Taiwan_Hanben_IA	Laos_Hòabìnhian.SG	Laos_LN_BA.SG		-1.906	-0.683	3.589		3.107	1.139	4.244		0.0000	0.8573	0.3288	-0.186
Indonesia_Sulawesi_Mandar.DG	Taiwan_Hanben_IA	Laos_Hòabìnhian.SG	Laos_LN_BA.SG		3.099	1.081	-3.180		3.200	1.175	4.373		0.0000	-2.167	-0.842	4.0102
Indonesia_Sumatra_Toba.DG	Taiwan_Hanben_IA	Laos_Hòabìnhian.SG	Laos_LN_BA.SG		0.517	0.244	0.239		0.038	0.015	0.048		0.0000	0.5190	0.2446	0.2362
Indonesia_Tanimbar_AlusiKrawain.DG	Taiwan_Hanben_IA	Laos_Hòabìnhian.SG	Laos_LN_BA.SG		55.559	20.369	-74.928		99.474	35.311	134.761		0.0000	-161.8	-56.79	219.66
Indonesia_Tanimbar_Fordata.DG	Taiwan_Hanben_IA	Laos_Hòabìnhian.SG	Laos_LN_BA.SG		30.364	12.432	-41.797		38.323	14.873	53.176		0.0000	-24.87	-9.005	34.880
Indonesia_Tanimbar_Makatian.DG	Taiwan_Hanben_IA	Laos_Hòabìnhian.SG	Laos_LN_BA.SG		22.005	8.896	-29.901		20.859	7.778	28.616		0.0000	-0.489	0.5160	0.9737
Indonesia_Tanimbar_SangliatDol.DG	Taiwan_Hanben_IA	Laos_Hòabìnhian.SG	Laos_LN_BA.SG		50.418	19.266	-68.684		88.829	32.761	121.565		0.0000	-133.3	-48.52	182.83
Indonesia_Tanimbar_Tumbur.DG	Taiwan_Hanben_IA	Laos_Hòabìnhian.SG	Laos_LN_BA.SG		21.083	8.285	-28.368		20.455	7.474	27.911		0.0000	-2.419	-0.290	3.7102
Indonesia_Alor.DG	Taiwan_Hanben_IA	Papuan.DG	Laos_LN_BA.SG		0.363	0.568	0.069		0.023	0.010	0.028		0.0047	0.3632	0.5682	0.0685
Indonesia_Bali_Gadon.DG	Taiwan_Hanben_IA	Papuan.DG	Laos_LN_BA.SG		0.319	0.062	0.619		0.053	0.020	0.064		0.0090	0.3201	0.0622	0.6175
Indonesia_Borneo_Maanyan.DG	Taiwan_Hanben_IA	Papuan.DG	Laos_LN_BA.SG		0.561	0.044	0.394		0.030	0.011	0.036		0.0015	0.5620	0.0445	0.3934
Indonesia_Flores_Bena.DG	Taiwan_Hanben_IA	Papuan.DG	Laos_LN_BA.SG		0.362	0.424	0.214		0.021	0.009	0.026		0.0165	0.3624	0.4237	0.2137
Indonesia_Flores_Bere.DG	Taiwan_Hanben_IA	Papuan.DG	Laos_LN_BA.SG		0.400	0.285	0.315		0.031	0.014	0.038		0.1276	0.4006	0.2853	0.3139
Indonesia_Flores_Cibol.DG	Taiwan_Hanben_IA	Papuan.DG	Laos_LN_BA.SG		0.377	0.290	0.333		0.023	0.009	0.028		0.0318	0.3778	0.2904	0.3316
Indonesia_Flores_Rampasasa.DG	Taiwan_Hanben_IA	Papuan.DG	Laos_LN_BA.SG		0.418	0.299	0.282		0.020	0.008	0.025		0.0024	0.4187	0.2994	0.2818
Indonesia_Java_Dieng.DG	Taiwan_Hanben_IA	Papuan.DG	Laos_LN_BA.SG		0.328	0.050	0.622		0.034	0.013	0.041		0.0090	0.3293	0.0500	0.6205
Indonesia_Kei_Faan.DG	Taiwan_Hanben_IA	Papuan.DG	Laos_LN_BA.SG		0.515	0.492	-0.007		0.032	0.014	0.038		0.6188	0.5141	0.4918	-0.005
Indonesia_Kei_Ohoidertutu.DG	Taiwan_Hanben_IA	Papuan.DG	Laos_LN_BA.SG		0.547	0.482	-0.029		0.033	0.014	0.040		0.0857	0.5466	0.4818	-0.028
Indonesia_Kei_Waur.DG	Taiwan_Hanben_IA	Papuan.DG	Laos_LN_BA.SG		0.503	0.533	-0.036		0.035	0.015	0.043		0.2328	0.5027	0.5324	-0.035
Indonesia_Lembata_TimurKadakewa.DG	Taiwan_Hanben_IA	Papuan.DG	Laos_LN_BA.SG		0.416	0.463	0.121		0.024	0.011	0.029		0.0267	0.4158	0.4628	0.1213
Indonesia_Lembata_Waipukang.DG	Taiwan_Hanben_IA	Papuan.DG	Laos_LN_BA.SG		0.487	0.465	0.048		0.027	0.013	0.033		0.0742	0.4871	0.4645	0.0482
Indonesia_Mentawai.DG	Taiwan_Hanben_IA	Papuan.DG	Laos_LN_BA.SG		0.799	0.037	0.164		0.028	0.010	0.034		0.4653	0.7989	0.0368	0.1642
Indonesia_Nias_Gomo.DG	Taiwan_Hanben_IA	Papuan.DG	Laos_LN_BA.SG		0.841	0.031	0.128		0.028	0.010	0.033		0.2553	0.8406	0.0310	0.1282
Indonesia_Nias_Hilitobara.DG	Taiwan_Hanben_IA	Papuan.DG	Laos_LN_BA.SG		0.875	0.043	0.082		0.028	0.010	0.034		0.0429	0.8742	0.0431	0.0825
Indonesia_Sulawesi_Kajang.DG	Taiwan_Hanben_IA	Papuan.DG	Laos_LN_BA.SG		0.688	0.155	0.157		0.025	0.009	0.029		0.0129	0.6881	0.1552	0.1565
Indonesia_Sulawesi_Mandar.DG	Taiwan_Hanben_IA	Papuan.DG	Laos_LN_BA.SG		0.766	0.134	0.100		0.025	0.009	0.030		0.0001	0.7667	0.1340	0.0991
Indonesia_Sumatra_Toba.DG	Taiwan_Hanben_IA	Papuan.DG	Laos_LN_BA.SG		0.508	0.188	0.304		0.041	0.015	0.051		0.0000	0.5106	0.1882	0.3010
Indonesia_Tanimbar_AlusiKrawain.DG	Taiwan_Hanben_IA	Papuan.DG	Laos_LN_BA.SG		0.543	0.440	0.018		0.047	0.019	0.055		0.0066	0.5418	0.4397	0.0183
Indonesia_Tanimbar_Fordata.DG	Taiwan_Hanben_IA	Papuan.DG	Laos_LN_BA.SG		0.554	0.434	0.012		0.051	0.021	0.060		0.1385	0.5536	0.4338	0.0124
Indonesia_Tanimbar_Makatian.DG	Taiwan_Hanben_IA	Papuan.DG	Laos_LN_BA.SG		0.572	0.442	-0.014		0.044	0.020	0.053		0.2447	0.5719	0.4418	-0.013
Indonesia_Tanimbar_SangliatDol.DG	Taiwan_Hanben_IA	Papuan.DG	Laos_LN_BA.SG		0.590	0.421	-0.012		0.040	0.015	0.046		0.0022	0.5900	0.4212	-0.011
Indonesia_Tanimbar_Tumbur.DG	Taiwan_Hanben_IA	Papuan.DG	Laos_LN_BA.SG		0.619	0.420	-0.039		0.046	0.020	0.056		0.1585	0.6185	0.4193	-0.037
Indonesia_Alor.DG	Laos_Hòabìnhian.SG	Papuan.DG	Laos_LN_BA.SG		2.773	-1.987	0.214		1.584	1.412	0.185		0.0000	1.8572	-1.170	0.3129
Indonesia_Bali_Gadon.DG	Laos_Hòabìnhian.SG	Papuan.DG	Laos_LN_BA.SG		0.204	-0.149	0.946		0.111	0.084	0.037		0.0000	0.1961	-0.143	0.9477
Indonesia_Borneo_Maanyan.DG	Laos_Hòabìnhian.SG	Papuan.DG	Laos_LN_BA.SG		3.261	-2.700	0.438		1.369	1.112	0.269		0.0000	2.7086	-2.251	0.5424
Indonesia_Flores_Bena.DG	Laos_Hòabìnhian.SG	Papuan.DG	Laos_LN_BA.SG		2.430	-1.759	0.329		1.039	0.911	0.141		0.0000	1.9997	-1.381	0.3817
Indonesia_Flores_Bere.DG	Laos_Hòabìnhian.SG	Papuan.DG	Laos_LN_BA.SG		1.616	-1.159	0.542		8.151	6.862	1.289		0.0000	16.699	-13.56	-2.136
Indonesia_Flores_Cibol.DG	Laos_Hòabìnhian.SG	Papuan.DG	Laos_LN_BA.SG		2.230	-1.672	0.443		1.096	0.928	0.177		0.0000	1.8415	-1.342	0.5009
Indonesia_Flores_Rampasasa.DG	Laos_Hòabìnhian.SG	Papuan.DG	Laos_LN_BA.SG		2.535	-1.931	0.396		1.192	1.009	0.193		0.0000	2.0030	-1.480	0.4773
Indonesia_Java_Dieng.DG	Laos_Hòabìnhian.SG	Papuan.DG	Laos_LN_BA.SG		0.020	-0.025	1.004		0.128	0.100	0.034		0.0000	0.0178	-0.023	1.0057
Indonesia_Kei_Faan.DG	Laos_Hòabìnhian.SG	Papuan.DG	Laos_LN_BA.SG		6.564	-5.382	-0.181		4.955	4.341	0.635		0.0000	2.6186	-1.923	0.3052
Indonesia_Kei_Ohoidertutu.DG	Laos_Hòabìnhian.SG	Papuan.DG	Laos_LN_BA.SG		3.596	-2.748	0.152		1.510	1.318	0.212		0.0000	2.9378	-2.173	0.2357
Indonesia_Kei_Waur.DG	Laos_Hòabìnhian.SG	Papuan.DG	Laos_LN_BA.SG		3.385	-2.564	0.179		1.469	1.307	0.183		0.0000	2.7434	-1.992	0.2490
Indonesia_Lembata_TimurKadakewa.DG	Laos_Hòabìnhian.SG	Papuan.DG	Laos_LN_BA.SG		2.622	-1.913	0.292		0.934	0.814	0.137		0.0000	2.3631	-1.688	0.3253
Indonesia_Lembata_Waipukang.DG	Laos_Hòabìnhian.SG	Papuan.DG	Laos_LN_BA.SG		3.537	-2.737	0.200		1.877	1.648	0.245		0.0000	2.5376	-1.859	0.3218
Indonesia_Mentawai.DG	Laos_Hòabìnhian.SG	Papuan.DG	Laos_LN_BA.SG		4.245	-3.523	0.278		1.232	0.991	0.263		0.0000	3.8731	-3.224	0.3513
Indonesia_Nias_Gomo.DG	Laos_Hòabìnhian.SG	Papuan.DG	Laos_LN_BA.SG		3.718	-3.096	0.378		0.905	0.722	0.206		0.0000	3.4952	-2.918	0.4228
Indonesia_Nias_Hilitobara.DG	Laos_Hòabìnhian.SG	Papuan.DG	Laos_LN_BA.SG		4.149	-3.425	0.276		1.015	0.811	0.229		0.0000	3.8898	-3.218	0.3282
Indonesia_Sulawesi_Kajang.DG	Laos_Hòabìnhian.SG	Papuan.DG	Laos_LN_BA.SG		4.216	-3.440	0.224		1.394	1.146	0.270		0.0000	3.7321	-3.042	0.3102
Indonesia_Sulawesi_Mandar.DG	Laos_Hòabìnhian.SG	Papuan.DG	Laos_LN_BA.SG		4.022	-3.269	0.248		1.210	0.982	0.249		0.0000	3.6485	-2.966	0.3177
Indonesia_Sumatra_Toba.DG	Laos_Hòabìnhian.SG	Papuan.DG	Laos_LN_BA.SG		3.644	-2.925	0.281		1.462	1.222	0.256		0.0000	3.0524	-2.430	0.3783
Indonesia_Tanimbar_AlusiKrawain.DG	Laos_Hòabìnhian.SG	Papuan.DG	Laos_LN_BA.SG		2.942	-2.227	0.286		1.579	1.383	0.210		0.0000	2.1677	-1.550	0.3825
Indonesia_Tanimbar_Fordata.DG	Laos_Hòabìnhian.SG	Papuan.DG	Laos_LN_BA.SG		7.361	-6.121	-0.240		11.258	9.804	1.469		0.0000	-9.364	8.4422	1.9220
Indonesia_Tanimbar_Makatian.DG	Laos_Hòabìnhian.SG	Papuan.DG	Laos_LN_BA.SG		6.105	-4.992	-0.113		5.771	4.998	0.790		0.0000	0.8317	-0.423	0.5919
Indonesia_Tanimbar_SangliatDol.DG	Laos_Hòabìnhian.SG	Papuan.DG	Laos_LN_BA.SG		5.020	-4.021	0.001		2.585	2.228	0.378		0.0000	3.6385	-2.830	0.1923
Indonesia_Tanimbar_Tumbur.DG	Laos_Hòabìnhian.SG	Papuan.DG	Laos_LN_BA.SG		3.506	-2.709	0.203		1.198	1.030	0.190		0.0000	3.1025	-2.362	0.2600
Indonesia_Alor.DG	Taiwan_Hanben_IA	Laos_Hòabìnhian.SG	Papuan.DG	Laos_LN_BA.SG	0.352	0.047	0.528	0.073	0.023	0.039	0.035	0.028	0.0034	0.3526	0.0474	0.5275	0.0723
Indonesia_Bali_Gadon.DG	Taiwan_Hanben_IA	Laos_Hòabìnhian.SG	Papuan.DG	Laos_LN_BA.SG	0.305	0.132	-0.027	0.590	0.050	0.068	0.054	0.062	0.0311	0.3063	0.1324	-0.027	0.5884
Indonesia_Borneo_Maanyan.DG	Taiwan_Hanben_IA	Laos_Hòabìnhian.SG	Papuan.DG	Laos_LN_BA.SG	0.546	0.030	0.023	0.401	0.029	0.042	0.034	0.035	0.0112	0.5473	0.0290	0.0237	0.3998
Indonesia_Flores_Bena.DG	Taiwan_Hanben_IA	Laos_Hòabìnhian.SG	Papuan.DG	Laos_LN_BA.SG	0.362	0.110	0.334	0.194	0.021	0.032	0.028	0.026	0.2056	0.3625	0.1095	0.3338	0.1941
Indonesia_Flores_Bere.DG	Taiwan_Hanben_IA	Laos_Hòabìnhian.SG	Papuan.DG	Laos_LN_BA.SG	0.396	0.082	0.221	0.301	0.030	0.049	0.040	0.039	0.1101	0.3962	0.0817	0.2214	0.3005
Indonesia_Flores_Cibol.DG	Taiwan_Hanben_IA	Laos_Hòabìnhian.SG	Papuan.DG	Laos_LN_BA.SG	0.375	0.062	0.241	0.322	0.023	0.031	0.027	0.029	0.0577	0.3758	0.0615	0.2417	0.3208
Indonesia_Flores_Rampasasa.DG	Taiwan_Hanben_IA	Laos_Hòabìnhian.SG	Papuan.DG	Laos_LN_BA.SG	0.415	0.083	0.232	0.270	0.020	0.030	0.026	0.024	0.0109	0.4158	0.0816	0.2332	0.2692
Indonesia_Java_Dieng.DG	Taiwan_Hanben_IA	Laos_Hòabìnhian.SG	Papuan.DG	Laos_LN_BA.SG	0.323	-0.005	0.060	0.621	0.034	0.052	0.042	0.043	0.0094	0.3244	-0.002	0.0589	0.6194
Indonesia_Kei_Faan.DG	Taiwan_Hanben_IA	Laos_Hòabìnhian.SG	Papuan.DG	Laos_LN_BA.SG	0.510	-0.012	0.502	-0.001	0.032	0.054	0.047	0.039	0.2960	0.5092	-0.007	0.4989	-0.000
Indonesia_Kei_Ohoidertutu.DG	Taiwan_Hanben_IA	Laos_Hòabìnhian.SG	Papuan.DG	Laos_LN_BA.SG	0.529	0.049	0.441	-0.019	0.033	0.051	0.044	0.041	0.2320	0.5286	0.0496	0.4401	-0.018
Indonesia_Kei_Waur.DG	Taiwan_Hanben_IA	Laos_Hòabìnhian.SG	Papuan.DG	Laos_LN_BA.SG	0.501	-0.034	0.561	-0.028	0.036	0.054	0.049	0.044	0.0897	0.5009	-0.033	0.5605	-0.027
Indonesia_Lembata_TimurKadakewa.DG	Taiwan_Hanben_IA	Laos_Hòabìnhian.SG	Papuan.DG	Laos_LN_BA.SG	0.408	0.100	0.379	0.113	0.024	0.036	0.032	0.029	0.1296	0.4080	0.0983	0.3805	0.1130
Indonesia_Lembata_Waipukang.DG	Taiwan_Hanben_IA	Laos_Hòabìnhian.SG	Papuan.DG	Laos_LN_BA.SG	0.481	0.057	0.417	0.045	0.028	0.042	0.038	0.034	0.0386	0.4809	0.0584	0.4158	0.0447
Indonesia_Mentawai.DG	Taiwan_Hanben_IA	Laos_Hòabìnhian.SG	Papuan.DG	Laos_LN_BA.SG	0.795	0.019	0.026	0.161	0.029	0.039	0.030	0.035	0.1271	0.7950	0.0187	0.0253	0.1608
Indonesia_Nias_Gomo.DG	Taiwan_Hanben_IA	Laos_Hòabìnhian.SG	Papuan.DG	Laos_LN_BA.SG	0.828	0.064	-0.014	0.122	0.029	0.035	0.028	0.034	0.1579	0.8279	0.0632	-0.013	0.1221
Indonesia_Nias_Hilitobara.DG	Taiwan_Hanben_IA	Laos_Hòabìnhian.SG	Papuan.DG	Laos_LN_BA.SG	0.857	0.049	0.006	0.088	0.029	0.036	0.029	0.033	0.0164	0.8571	0.0478	0.0064	0.0885
Indonesia_Sulawesi_Kajang.DG	Taiwan_Hanben_IA	Laos_Hòabìnhian.SG	Papuan.DG	Laos_LN_BA.SG	0.680	0.028	0.136	0.157	0.024	0.032	0.026	0.029	0.0669	0.6800	0.0285	0.1349	0.1564
Indonesia_Sulawesi_Mandar.DG	Taiwan_Hanben_IA	Laos_Hòabìnhian.SG	Papuan.DG	Laos_LN_BA.SG	0.736	0.036	0.109	0.119	0.024	0.033	0.028	0.028	0.1688	0.7367	0.0357	0.1089	0.1184
Indonesia_Sumatra_Toba.DG	Taiwan_Hanben_IA	Laos_Hòabìnhian.SG	Papuan.DG	Laos_LN_BA.SG	0.513	0.253	-0.001	0.236	0.038	0.096	0.076	0.047	0.0000	0.5071	0.2656	-0.011	0.2386
Indonesia_Tanimbar_AlusiKrawain.DG	Taiwan_Hanben_IA	Laos_Hòabìnhian.SG	Papuan.DG	Laos_LN_BA.SG	0.524	0.045	0.403	0.029	0.047	0.084	0.073	0.055	0.0028	0.5234	0.0478	0.4006	0.0280
Indonesia_Tanimbar_Fordata.DG	Taiwan_Hanben_IA	Laos_Hòabìnhian.SG	Papuan.DG	Laos_LN_BA.SG	0.546	-0.123	0.539	0.039	0.051	0.074	0.064	0.060	0.3650	0.5456	-0.117	0.5333	0.0385
Indonesia_Tanimbar_Makatian.DG	Taiwan_Hanben_IA	Laos_Hòabìnhian.SG	Papuan.DG	Laos_LN_BA.SG	0.565	-0.094	0.524	0.005	0.045	0.070	0.063	0.054	0.2649	0.5642	-0.089	0.5191	0.0056
Indonesia_Tanimbar_SangliatDol.DG	Taiwan_Hanben_IA	Laos_Hòabìnhian.SG	Papuan.DG	Laos_LN_BA.SG	0.574	-0.042	0.455	0.013	0.040	0.063	0.055	0.047	0.0018	0.5740	-0.040	0.4535	0.0132
Indonesia_Tanimbar_Tumbur.DG	Taiwan_Hanben_IA	Laos_Hòabìnhian.SG	Papuan.DG	Laos_LN_BA.SG	0.598	0.043	0.385	-0.025	0.045	0.070	0.061	0.056	0.1010	0.5972	0.0444	0.3833	-0.025

## Sheet: C
Successful Models
target	source1	source2	source3	source4	Annotation (nestedp > 0.01 & f4 results)	ratio1	ratio2	ratio3	ratio4	std.error1	std.error2	std.error3	std.error4	tail	Jackknife1	Jackknife2	Jackknife3	Jackknife4
Indonesia_Bali_Gadon.DG	Taiwan_Hanben_IA	Laos_Hòabìnhian.SG	Laos_LN_BA.SG		model 010 nestedp: 0.000316378	0.310	0.098	0.591		0.050	0.024	0.063		0.1889	0.3118	0.0988	0.5893
Indonesia_Borneo_Maanyan.DG	Taiwan_Hanben_IA	Laos_Hòabìnhian.SG	Laos_LN_BA.SG		model 010 nestedp: 0.000136663	0.533	0.057	0.410		0.029	0.013	0.036		0.0103	0.5338	0.0569	0.4092
Indonesia_Flores_Bena.DG	Taiwan_Hanben_IA	Laos_Hòabìnhian.SG	Papuan.DG	Laos_LN_BA.SG	model 0100 nestedp: 1.42996e-05	0.362	0.110	0.334	0.194	0.021	0.032	0.028	0.026	0.2056	0.3625	0.1095	0.3338	0.1941
Indonesia_Flores_Bena.DG	Taiwan_Hanben_IA	Papuan.DG	Laos_LN_BA.SG			0.362	0.424	0.214		0.021	0.009	0.026		0.0165	0.3624	0.4237	0.2137
Indonesia_Flores_Bere.DG	Taiwan_Hanben_IA	Laos_Hòabìnhian.SG	Papuan.DG	Laos_LN_BA.SG	model 0100 nestedp: 0.125208	0.396	0.082	0.221	0.301	0.030	0.049	0.040	0.039	0.1101	0.3962	0.0817	0.2214	0.3005
Indonesia_Flores_Bere.DG	Taiwan_Hanben_IA	Papuan.DG	Laos_LN_BA.SG		model 100 nestedp: 2.46844e-22	0.400	0.285	0.315		0.031	0.014	0.038		0.1276	0.4006	0.2853	0.3139
Indonesia_Flores_Cibol.DG	Taiwan_Hanben_IA	Laos_Hòabìnhian.SG	Papuan.DG	Laos_LN_BA.SG	model 0100 nestedp: 0.266429	0.375	0.062	0.241	0.322	0.023	0.031	0.027	0.029	0.0577	0.3758	0.0615	0.2417	0.3208
Indonesia_Flores_Cibol.DG	Taiwan_Hanben_IA	Papuan.DG	Laos_LN_BA.SG		model 100 nestedp: 3.07566e-25	0.377	0.290	0.333		0.023	0.009	0.028		0.0318	0.3778	0.2904	0.3316
Indonesia_Flores_Rampasasa.DG	Taiwan_Hanben_IA	Laos_Hòabìnhian.SG	Papuan.DG	Laos_LN_BA.SG	model 0100 nestedp: 0.00916237	0.415	0.083	0.232	0.270	0.020	0.030	0.026	0.024	0.0109	0.4158	0.0816	0.2332	0.2692
Indonesia_Java_Dieng.DG	Taiwan_Hanben_IA	Laos_Hòabìnhian.SG	Laos_LN_BA.SG		model 010 nestedp: 0.000525605	0.310	0.067	0.623		0.034	0.017	0.044		0.0941	0.3118	0.0669	0.6212
Indonesia_Kei_Faan.DG	Taiwan_Hanben_IA	Papuan.DG			model 10 nestedp: 3.46536e-242	0.509	0.491			0.012	0.012			0.8019	0.5089	0.4910
Indonesia_Kei_Ohoidertutu.DG	Taiwan_Hanben_IA	Papuan.DG			model 01 nestedp: 9.0392e-268	0.521	0.479			0.011	0.011			0.0660	0.5209	0.4790
Indonesia_Kei_Waur.DG	Taiwan_Hanben_IA	Papuan.DG			model 10 nestedp: 8.9035e-239	0.474	0.526			0.012	0.012			0.1380	0.4737	0.5262
Indonesia_Lembata_TimurKadakewa.DG	Taiwan_Hanben_IA	Laos_Hòabìnhian.SG	Papuan.DG	Laos_LN_BA.SG	model 0100 nestedp: 0.000138729	0.408	0.100	0.379	0.113	0.024	0.036	0.032	0.029	0.1296	0.4080	0.0983	0.3805	0.1130
Indonesia_Lembata_TimurKadakewa.DG	Taiwan_Hanben_IA	Papuan.DG	Laos_LN_BA.SG			0.416	0.463	0.121		0.024	0.011	0.029		0.0267	0.4158	0.4628	0.1213
Indonesia_Lembata_Waipukang.DG	Taiwan_Hanben_IA	Laos_Hòabìnhian.SG	Papuan.DG	Laos_LN_BA.SG	model 0100 nestedp: 0.0830095	0.481	0.057	0.417	0.045	0.028	0.042	0.038	0.034	0.0386	0.4809	0.0584	0.4158	0.0447
Indonesia_Lembata_Waipukang.DG	Taiwan_Hanben_IA	Papuan.DG	Laos_LN_BA.SG		model 100 nestedp: 1.02426e-42	0.487	0.465	0.048		0.027	0.013	0.033		0.0742	0.4871	0.4645	0.0482
Indonesia_Lembata_Waipukang.DG	Taiwan_Hanben_IA	Laos_Hòabìnhian.SG	Papuan.DG			0.512	0.099	0.390		0.011	0.041	0.036		0.0155	0.5114	0.0992	0.3892
Indonesia_Mentawai.DG	Taiwan_Hanben_IA	Papuan.DG	Laos_LN_BA.SG		model 010 nestedp: 1.09244e-05; f4 (Mbuti.DG, Indonesia_Mentawai.DG; Papuan.DG, Laos_Hòabìnhian.SG) = 0.001485 (Z = 3.120)	0.799	0.037	0.164		0.028	0.010	0.034		0.4653	0.7989	0.0368	0.1642
Indonesia_Mentawai.DG	Taiwan_Hanben_IA	Laos_Hòabìnhian.SG	Laos_LN_BA.SG		model 001 nestedp: 2.4486e-05	0.792	0.052	0.156		0.029	0.013	0.036		0.2028	0.7916	0.0520	0.1563
Indonesia_Nias_Gomo.DG	Taiwan_Hanben_IA	Laos_Hòabìnhian.SG	Laos_LN_BA.SG		model 001 nestedp: 0.000794658	0.839	0.049	0.112		0.028	0.012	0.034		0.5982	0.8386	0.0487	0.1126
Indonesia_Nias_Gomo.DG	Taiwan_Hanben_IA	Papuan.DG	Laos_LN_BA.SG			0.841	0.031	0.128		0.028	0.010	0.033		0.2553	0.8406	0.0310	0.1282
Indonesia_Nias_Gomo.DG	Taiwan_Hanben_IA	Laos_Hòabìnhian.SG				0.927	0.073			0.009	0.009			0.0786	0.9267	0.0732
Indonesia_Nias_Gomo.DG	Taiwan_Hanben_IA	Laos_LN_BA.SG				0.806	0.194			0.028	0.028			0.0264	0.8054	0.1945
Indonesia_Nias_Gomo.DG	Taiwan_Hanben_IA	Papuan.DG				0.946	0.054			0.008	0.008			0.0184	0.9460	0.0539
Indonesia_Nias_Hilitobara.DG	Taiwan_Hanben_IA	Laos_Hòabìnhian.SG	Laos_LN_BA.SG		model 001 nestedp: 0.0134398	0.858	0.060	0.082		0.028	0.012	0.034		0.0496	0.8574	0.0603	0.0822
Indonesia_Nias_Hilitobara.DG	Taiwan_Hanben_IA	Papuan.DG	Laos_LN_BA.SG			0.875	0.043	0.082		0.028	0.010	0.034		0.0429	0.8742	0.0431	0.0825
Indonesia_Nias_Hilitobara.DG	Taiwan_Hanben_IA	Papuan.DG				0.942	0.058			0.007	0.007			0.0370	0.9416	0.0583
Indonesia_Nias_Hilitobara.DG	Taiwan_Hanben_IA	Laos_Hòabìnhian.SG			model 01 nestedp: 1.06537e-17	0.922	0.078			0.009	0.009			0.0219	0.9216	0.0783
Indonesia_Sulawesi_Kajang.DG	Taiwan_Hanben_IA	Papuan.DG	Laos_LN_BA.SG		model 001 nestedp: 2.53964e-07	0.688	0.155	0.157		0.025	0.009	0.029		0.0129	0.6881	0.1552	0.1565
Indonesia_Sulawesi_Mandar.DG	Taiwan_Hanben_IA	Laos_Hòabìnhian.SG	Papuan.DG	Laos_LN_BA.SG	model 0100 nestedp: 0.00966393	0.736	0.036	0.109	0.119	0.024	0.033	0.028	0.028	0.1688	0.7367	0.0357	0.1089	0.1184
Indonesia_Tanimbar_AlusiKrawain.DG	Taiwan_Hanben_IA	Papuan.DG			model 01 nestedp: 6.8071e-145	0.557	0.443			0.015	0.015			0.0319	0.5565	0.4434
Indonesia_Tanimbar_Fordata.DG	Taiwan_Hanben_IA	Papuan.DG			model 01 nestedp: 4.99739e-127	0.565	0.435			0.017	0.017			0.3343	0.5654	0.4345
Indonesia_Tanimbar_Makatian.DG	Taiwan_Hanben_IA	Papuan.DG			model 01 nestedp: 2.29385e-135	0.557	0.443			0.016	0.016			0.0768	0.5568	0.4431
Indonesia_Tanimbar_SangliatDol.DG	Taiwan_Hanben_IA	Papuan.DG			model 01 nestedp: 5.14155e-189	0.581	0.419			0.012	0.012			0.0119	0.5807	0.4192
Indonesia_Tanimbar_Tumbur.DG	Taiwan_Hanben_IA	Papuan.DG			model 01 nestedp: 1.51655e-133	0.588	0.412			0.016	0.016			0.1801	0.5878	0.4121
Indonesia_Alor.DG	Taiwan_Hanben_IA	Papuan.DG			The smallest tail value	0.416	0.584			0.008	0.008			0.0047	0.4158	0.5841
Indonesia_Sumatra_Toba.DG	Taiwan_Hanben_IA	Laos_Hòabìnhian.SG	Laos_LN_BA.SG		The smallest tail value	0.517	0.244	0.239		0.038	0.015	0.048		1.08167e-16	0.5190	0.2446	0.2362
