# Supplementary material for: Reconstructing the west-east genetic division in Indonesia using ancient genomes
Source: iScience. 2026 May 14;29(6):115974. doi: 10.1016/j.isci.2026.115974 (PMC13196391; doi:10.1016/j.isci.2026.115974)
Supplement: Table S4. qpAdm admixture modeling results for ancient and modern Indonesian populations using Toalean hunter-gatherer as the source — Related to Figures 3 and 4. [file mmc5.xlsx]

## Sheet: A
Table S4. qpAdm admixture modeling results for ancient and modern Indonesian populations using Toalean hunter-gatherer as the source. Related to Figure 3 and Figure 4.
Targets	Sources	Fixed outgroups	Database
Indonesia_Loyang_Mendale_Cave	#rotation	Mbuti.DG	1240k
Indonesia_Flores_LiangBua_N_ProtoMetallic		English.DG
Indonesia_Flores_LiangToge_LIA	#Austronesian	Brahui.DG
Indonesia_Kayoa_GuaUattamdi_N	Taiwan_Hanben_IA	ONG.SG
Indonesia_Komodo_NtodoLeseh_Majapahit		Yakut.DG
Indonesia_LN_BA_IA.SG	#Hòabìnhian	Oroqen.DG
Indonesia_LN_BA_IA.WGC	Laos_Hòabìnhian.SG	China_Lahu.DG
Indonesia_Morotai_AruManara_EBA		Miao.DG
Indonesia_Morotai_TanjungPinang_N_EBA	#Papuan	Dai.DG
Indonesia_Pantar_JarengBori_Majapahit_PreColonial	Papuan.DG	Ami.DG
Indonesia_Sulawesi_Topogaro_250BP	Indonesia_Sulawesi_HG	Denisova.DG
	#Neolithic_MSEA
	Laos_LN_BA.SG
Successful Models
target	source1	source2	source3	source4	ratio1	ratio2	ratio3	ratio4	std.error1	std.error2	std.error3	std.error4	tail	Jackknife1	Jackknife2	Jackknife3	Jackknife4
Indonesia_Flores_LiangToge_LIA	Taiwan_Hanben_IA	Papuan.DG			0.496	0.504			0.016	0.016			0.8817	0.4959	0.5040
Indonesia_Kayoa_GuaUattamdi_N	Taiwan_Hanben_IA	Papuan.DG	Laos_LN_BA.SG		0.571	0.278	0.151		0.047	0.020	0.057		0.7819	0.5697	0.2777	0.1524
Indonesia_Kayoa_GuaUattamdi_N	Taiwan_Hanben_IA	Papuan.DG			0.689	0.311			0.016	0.016			0.2980	0.6894	0.3105
Indonesia_Komodo_NtodoLeseh_Majapahit	Taiwan_Hanben_IA	Papuan.DG	Laos_LN_BA.SG		0.386	0.300	0.314		0.071	0.028	0.087		0.1789	0.3864	0.3001	0.3133
Indonesia_Komodo_NtodoLeseh_Majapahit	Taiwan_Hanben_IA	Laos_Hòabìnhian.SG	Papuan.DG	Laos_LN_BA.SG	0.360	0.170	0.199	0.271	0.066	0.131	0.079	0.096	0.0968	0.3605	0.1773	0.1944	0.2676
Indonesia_LN_BA_IA.SG	Taiwan_Hanben_IA	Laos_Hòabìnhian.SG	Laos_LN_BA.SG		0.137	0.429	0.434		0.058	0.040	0.084		0.4466	0.1375	0.4294	0.4329
Indonesia_LN_BA_IA.SG	Laos_Hòabìnhian.SG	Laos_LN_BA.SG			0.370	0.630			0.040	0.040			0.0141	0.3704	0.6295
Indonesia_LN_BA_IA.WGC	Taiwan_Hanben_IA	Laos_Hòabìnhian.SG	Laos_LN_BA.SG		0.191	0.337	0.472		0.100	0.055	0.135		0.1332	0.1978	0.3397	0.4623
Indonesia_LN_BA_IA.WGC	Taiwan_Hanben_IA	Indonesia_Sulawesi_HG	Laos_LN_BA.SG		0.192	0.364	0.444		0.103	0.060	0.146		0.0542	0.2007	0.3687	0.4304
Indonesia_LN_BA_IA.WGC	Laos_Hòabìnhian.SG	Laos_LN_BA.SG			0.273	0.727			0.056	0.056			0.0303	0.2748	0.7251
Indonesia_LN_BA_IA.WGC	Taiwan_Hanben_IA	Papuan.DG	Laos_LN_BA.SG		0.247	0.177	0.576		0.125	0.034	0.146		0.0221	0.2542	0.1781	0.5675
Indonesia_LN_BA_IA.WGC	Indonesia_Sulawesi_HG	Laos_LN_BA.SG			0.294	0.706			0.059	0.059			0.0176	0.2965	0.7034
Indonesia_LN_BA_IA.WGC	Papuan.DG	Laos_LN_BA.SG			0.129	0.871			0.032	0.032			0.0150	0.1294	0.8705
Indonesia_Loyang_Mendale_Cave	Taiwan_Hanben_IA	Laos_Hòabìnhian.SG	Laos_LN_BA.SG		0.431	0.290	0.279		0.046	0.023	0.058		0.0652	0.4313	0.2898	0.2788
Indonesia_Morotai_AruManara_EBA	Taiwan_Hanben_IA	Papuan.DG			0.626	0.374			0.009	0.009			0.0496	0.6261	0.3738
Indonesia_Morotai_TanjungPinang_N_EBA	Taiwan_Hanben_IA	Papuan.DG			0.632	0.368			0.009	0.009			0.0912	0.6323	0.3676
Indonesia_Pantar_JarengBori_Majapahit_PreColonial	Taiwan_Hanben_IA	Papuan.DG			0.437	0.563			0.015	0.015			0.1194	0.4369	0.5630
Indonesia_Pantar_JarengBori_Majapahit_PreColonial	Taiwan_Hanben_IA	Papuan.DG	Laos_LN_BA.SG		0.382	0.546	0.072		0.050	0.020	0.062		0.0923	0.3815	0.5461	0.0722
Indonesia_Pantar_JarengBori_Majapahit_PreColonial	Taiwan_Hanben_IA	Laos_Hòabìnhian.SG	Papuan.DG		0.422	0.084	0.495		0.019	0.062	0.052		0.0756	0.4213	0.0851	0.4934
Indonesia_Sulawesi_Topogaro_250BP	Taiwan_Hanben_IA	Papuan.DG			0.815	0.185			0.014	0.014			0.0306	0.8146	0.1853
All Models
target	source1	source2	source3	source4	ratio1	ratio2	ratio3	ratio4	std.error1	std.error2	std.error3	std.error4	tail	Jackknife1	Jackknife2	Jackknife3	Jackknife4
Indonesia_Flores_LiangBua_N_ProtoMetallic	Taiwan_Hanben_IA				0.000				0.000				0.0000	1.0000
Indonesia_Flores_LiangToge_LIA	Taiwan_Hanben_IA				0.000				0.000				0.0000	1.0000
Indonesia_Kayoa_GuaUattamdi_N	Taiwan_Hanben_IA				0.000				0.000				0.0000	1.0000
Indonesia_Komodo_NtodoLeseh_Majapahit	Taiwan_Hanben_IA				0.000				0.000				0.0000	1.0000
Indonesia_LN_BA_IA.SG	Taiwan_Hanben_IA				0.000				0.000				0.0000	1.0000
Indonesia_LN_BA_IA.WGC	Taiwan_Hanben_IA				0.000				0.000				0.0000	1.0000
Indonesia_Loyang_Mendale_Cave	Taiwan_Hanben_IA				0.000				0.000				0.0000	1.0000
Indonesia_Morotai_AruManara_EBA	Taiwan_Hanben_IA				0.000				0.000				0.0000	1.0000
Indonesia_Morotai_TanjungPinang_N_EBA	Taiwan_Hanben_IA				0.000				0.000				0.0000	1.0000
Indonesia_Pantar_JarengBori_Majapahit_PreColonial	Taiwan_Hanben_IA				0.000				0.000				0.0000	1.0000
Indonesia_Sulawesi_Topogaro_250BP	Taiwan_Hanben_IA				0.000				0.000				0.0000	1.0000
Indonesia_Flores_LiangBua_N_ProtoMetallic	Laos_Hòabìnhian.SG				0.000				0.000				0.0000	1.0000
Indonesia_Flores_LiangToge_LIA	Laos_Hòabìnhian.SG				0.000				0.000				0.0000	1.0000
Indonesia_Kayoa_GuaUattamdi_N	Laos_Hòabìnhian.SG				0.000				0.000				0.0000	1.0000
Indonesia_Komodo_NtodoLeseh_Majapahit	Laos_Hòabìnhian.SG				0.000				0.000				0.0000	1.0000
Indonesia_LN_BA_IA.SG	Laos_Hòabìnhian.SG				0.000				0.000				0.0000	1.0000
Indonesia_LN_BA_IA.WGC	Laos_Hòabìnhian.SG				0.000				0.000				0.0000	1.0000
Indonesia_Loyang_Mendale_Cave	Laos_Hòabìnhian.SG				0.000				0.000				0.0000	1.0000
Indonesia_Morotai_AruManara_EBA	Laos_Hòabìnhian.SG				0.000				0.000				0.0000	1.0000
Indonesia_Morotai_TanjungPinang_N_EBA	Laos_Hòabìnhian.SG				0.000				0.000				0.0000	1.0000
Indonesia_Pantar_JarengBori_Majapahit_PreColonial	Laos_Hòabìnhian.SG				0.000				0.000				0.0000	1.0000
Indonesia_Sulawesi_Topogaro_250BP	Laos_Hòabìnhian.SG				0.000				0.000				0.0000	1.0000
Indonesia_Flores_LiangBua_N_ProtoMetallic	Papuan.DG				0.000				0.000				0.0000	1.0000
Indonesia_Flores_LiangToge_LIA	Papuan.DG				0.000				0.000				0.0000	1.0000
Indonesia_Kayoa_GuaUattamdi_N	Papuan.DG				0.000				0.000				0.0000	1.0000
Indonesia_Komodo_NtodoLeseh_Majapahit	Papuan.DG				0.000				0.000				0.0000	1.0000
Indonesia_LN_BA_IA.SG	Papuan.DG				0.000				0.000				0.0000	1.0000
Indonesia_LN_BA_IA.WGC	Papuan.DG				0.000				0.000				0.0000	1.0000
Indonesia_Loyang_Mendale_Cave	Papuan.DG				0.000				0.000				0.0000	1.0000
Indonesia_Morotai_AruManara_EBA	Papuan.DG				0.000				0.000				0.0000	1.0000
Indonesia_Morotai_TanjungPinang_N_EBA	Papuan.DG				0.000				0.000				0.0000	1.0000
Indonesia_Pantar_JarengBori_Majapahit_PreColonial	Papuan.DG				0.000				0.000				0.0000	1.0000
Indonesia_Sulawesi_Topogaro_250BP	Papuan.DG				0.000				0.000				0.0000	1.0000
Indonesia_Flores_LiangBua_N_ProtoMetallic	Indonesia_Sulawesi_HG				0.000				0.000				0.0000	1.0000
Indonesia_Flores_LiangToge_LIA	Indonesia_Sulawesi_HG				0.000				0.000				0.0000	1.0000
Indonesia_Kayoa_GuaUattamdi_N	Indonesia_Sulawesi_HG				0.000				0.000				0.0000	1.0000
Indonesia_Komodo_NtodoLeseh_Majapahit	Indonesia_Sulawesi_HG				0.000				0.000				0.0000	1.0000
Indonesia_LN_BA_IA.SG	Indonesia_Sulawesi_HG				0.000				0.000				0.0000	1.0000
Indonesia_LN_BA_IA.WGC	Indonesia_Sulawesi_HG				0.000				0.000				0.0000	1.0000
Indonesia_Loyang_Mendale_Cave	Indonesia_Sulawesi_HG				0.000				0.000				0.0000	1.0000
Indonesia_Morotai_AruManara_EBA	Indonesia_Sulawesi_HG				0.000				0.000				0.0000	1.0000
Indonesia_Morotai_TanjungPinang_N_EBA	Indonesia_Sulawesi_HG				0.000				0.000				0.0000	1.0000
Indonesia_Pantar_JarengBori_Majapahit_PreColonial	Indonesia_Sulawesi_HG				0.000				0.000				0.0000	1.0000
Indonesia_Sulawesi_Topogaro_250BP	Indonesia_Sulawesi_HG				0.000				0.000				0.0000	1.0000
Indonesia_Flores_LiangBua_N_ProtoMetallic	Laos_LN_BA.SG				0.000				0.000				0.0000	1.0000
Indonesia_Flores_LiangToge_LIA	Laos_LN_BA.SG				0.000				0.000				0.0000	1.0000
Indonesia_Kayoa_GuaUattamdi_N	Laos_LN_BA.SG				0.000				0.000				0.0000	1.0000
Indonesia_Komodo_NtodoLeseh_Majapahit	Laos_LN_BA.SG				0.000				0.000				0.0000	1.0000
Indonesia_LN_BA_IA.SG	Laos_LN_BA.SG				0.000				0.000				0.0000	1.0000
Indonesia_LN_BA_IA.WGC	Laos_LN_BA.SG				0.000				0.000				0.0001	1.0000
Indonesia_Loyang_Mendale_Cave	Laos_LN_BA.SG				0.000				0.000				0.0000	1.0000
Indonesia_Morotai_AruManara_EBA	Laos_LN_BA.SG				0.000				0.000				0.0000	1.0000
Indonesia_Morotai_TanjungPinang_N_EBA	Laos_LN_BA.SG				0.000				0.000				0.0000	1.0000
Indonesia_Pantar_JarengBori_Majapahit_PreColonial	Laos_LN_BA.SG				0.000				0.000				0.0000	1.0000
Indonesia_Sulawesi_Topogaro_250BP	Laos_LN_BA.SG				0.000				0.000				0.0000	1.0000
Indonesia_Flores_LiangBua_N_ProtoMetallic	Taiwan_Hanben_IA	Laos_Hòabìnhian.SG			0.705	0.295			0.024	0.024			0.0000	0.7043	0.2956
Indonesia_Flores_LiangToge_LIA	Taiwan_Hanben_IA	Laos_Hòabìnhian.SG			0.422	0.578			0.047	0.047			0.0000	0.4241	0.5758
Indonesia_Kayoa_GuaUattamdi_N	Taiwan_Hanben_IA	Laos_Hòabìnhian.SG			0.721	0.279			0.032	0.032			0.0000	0.7221	0.2778
Indonesia_Komodo_NtodoLeseh_Majapahit	Taiwan_Hanben_IA	Laos_Hòabìnhian.SG			0.261	0.739			0.046	0.046			0.0000	0.2606	0.7393
Indonesia_LN_BA_IA.SG	Taiwan_Hanben_IA	Laos_Hòabìnhian.SG			0.413	0.587			0.026	0.026			0.0000	0.4136	0.5863
Indonesia_LN_BA_IA.WGC	Taiwan_Hanben_IA	Laos_Hòabìnhian.SG			0.515	0.485			0.037	0.037			0.0009	0.5148	0.4851
Indonesia_Loyang_Mendale_Cave	Taiwan_Hanben_IA	Laos_Hòabìnhian.SG			0.634	0.366			0.018	0.018			0.0000	0.6338	0.3661
Indonesia_Morotai_AruManara_EBA	Taiwan_Hanben_IA	Laos_Hòabìnhian.SG			0.126	0.874			0.061	0.061			0.0000	0.1192	0.8807
Indonesia_Morotai_TanjungPinang_N_EBA	Taiwan_Hanben_IA	Laos_Hòabìnhian.SG			0.368	0.632			0.074	0.074			0.0000	0.3634	0.6365
Indonesia_Pantar_JarengBori_Majapahit_PreColonial	Taiwan_Hanben_IA	Laos_Hòabìnhian.SG			0.070	0.930			0.081	0.081			0.0000	0.0610	0.9389
Indonesia_Sulawesi_Topogaro_250BP	Taiwan_Hanben_IA	Laos_Hòabìnhian.SG			0.804	0.196			0.023	0.023			0.0000	0.8040	0.1959
Indonesia_Flores_LiangBua_N_ProtoMetallic	Taiwan_Hanben_IA	Papuan.DG			0.761	0.239			0.017	0.017			0.0000	0.7605	0.2394
Indonesia_Flores_LiangToge_LIA	Taiwan_Hanben_IA	Papuan.DG			0.496	0.504			0.016	0.016			0.8817	0.4959	0.5040
Indonesia_Kayoa_GuaUattamdi_N	Taiwan_Hanben_IA	Papuan.DG			0.689	0.311			0.016	0.016			0.2980	0.6894	0.3105
Indonesia_Komodo_NtodoLeseh_Majapahit	Taiwan_Hanben_IA	Papuan.DG			0.636	0.364			0.022	0.022			0.0007	0.6362	0.3637
Indonesia_LN_BA_IA.SG	Taiwan_Hanben_IA	Papuan.DG			0.580	0.420			0.025	0.025			0.0000	0.5802	0.4197
Indonesia_LN_BA_IA.WGC	Taiwan_Hanben_IA	Papuan.DG			0.727	0.273			0.026	0.026			0.0000	0.7270	0.2729
Indonesia_Loyang_Mendale_Cave	Taiwan_Hanben_IA	Papuan.DG			0.745	0.255			0.015	0.015			0.0000	0.7449	0.2550
Indonesia_Morotai_AruManara_EBA	Taiwan_Hanben_IA	Papuan.DG			0.626	0.374			0.009	0.009			0.0496	0.6261	0.3738
Indonesia_Morotai_TanjungPinang_N_EBA	Taiwan_Hanben_IA	Papuan.DG			0.632	0.368			0.009	0.009			0.0912	0.6323	0.3676
Indonesia_Pantar_JarengBori_Majapahit_PreColonial	Taiwan_Hanben_IA	Papuan.DG			0.437	0.563			0.015	0.015			0.1194	0.4369	0.5630
Indonesia_Sulawesi_Topogaro_250BP	Taiwan_Hanben_IA	Papuan.DG			0.815	0.185			0.014	0.014			0.0306	0.8146	0.1853
Indonesia_Flores_LiangBua_N_ProtoMetallic	Taiwan_Hanben_IA	Indonesia_Sulawesi_HG			0.620	0.380			0.021	0.021			0.0000	0.6195	0.3804
Indonesia_Flores_LiangToge_LIA	Taiwan_Hanben_IA	Indonesia_Sulawesi_HG			0.248	0.752			0.021	0.021			0.0000	0.2481	0.7518
Indonesia_Kayoa_GuaUattamdi_N	Taiwan_Hanben_IA	Indonesia_Sulawesi_HG			0.485	0.515			0.023	0.023			0.0000	0.4848	0.5151
Indonesia_Komodo_NtodoLeseh_Majapahit	Taiwan_Hanben_IA	Indonesia_Sulawesi_HG			0.329	0.671			0.021	0.021			0.0000	0.3286	0.6713
Indonesia_LN_BA_IA.SG	Taiwan_Hanben_IA	Indonesia_Sulawesi_HG			0.375	0.625			0.028	0.028			0.0000	0.3746	0.6253
Indonesia_LN_BA_IA.WGC	Taiwan_Hanben_IA	Indonesia_Sulawesi_HG			0.490	0.510			0.033	0.033			0.0000	0.4903	0.5096
Indonesia_Loyang_Mendale_Cave	Taiwan_Hanben_IA	Indonesia_Sulawesi_HG			0.693	0.307			0.019	0.019			0.0000	0.6929	0.3070
Indonesia_Morotai_AruManara_EBA	Taiwan_Hanben_IA	Indonesia_Sulawesi_HG			0.346	0.654			0.015	0.015			0.0000	0.3460	0.6539
Indonesia_Morotai_TanjungPinang_N_EBA	Taiwan_Hanben_IA	Indonesia_Sulawesi_HG			0.380	0.620			0.015	0.015			0.0000	0.3803	0.6196
Indonesia_Pantar_JarengBori_Majapahit_PreColonial	Taiwan_Hanben_IA	Indonesia_Sulawesi_HG			0.150	0.850			0.019	0.019			0.0000	0.1501	0.8498
Indonesia_Sulawesi_Topogaro_250BP	Taiwan_Hanben_IA	Indonesia_Sulawesi_HG			0.669	0.331			0.019	0.019			0.0000	0.6692	0.3307
Indonesia_Flores_LiangBua_N_ProtoMetallic	Taiwan_Hanben_IA	Laos_LN_BA.SG			0.046	0.954			0.119	0.119			0.0000	0.0482	0.9517
Indonesia_Flores_LiangToge_LIA	Taiwan_Hanben_IA	Laos_LN_BA.SG			-3.222	4.222			0.377	0.377			0.0000	-3.203	4.2034
Indonesia_Kayoa_GuaUattamdi_N	Taiwan_Hanben_IA	Laos_LN_BA.SG			-1.556	2.556			0.467	0.467			0.0000	-1.614	2.6147
Indonesia_Komodo_NtodoLeseh_Majapahit	Taiwan_Hanben_IA	Laos_LN_BA.SG			-2.025	3.025			0.367	0.367			0.0000	-2.003	3.0034
Indonesia_LN_BA_IA.SG	Taiwan_Hanben_IA	Laos_LN_BA.SG			-0.315	1.315			0.113	0.113			0.0000	-0.313	1.3132
Indonesia_LN_BA_IA.WGC	Taiwan_Hanben_IA	Laos_LN_BA.SG			-0.230	1.230			0.162	0.162			0.0003	-0.218	1.2186
Indonesia_Loyang_Mendale_Cave	Taiwan_Hanben_IA	Laos_LN_BA.SG			0.081	0.919			0.081	0.081			0.0000	0.0821	0.9178
Indonesia_Morotai_AruManara_EBA	Taiwan_Hanben_IA	Laos_LN_BA.SG			-3.690	4.690			0.468	0.468			0.0000	-3.645	4.6452
Indonesia_Morotai_TanjungPinang_N_EBA	Taiwan_Hanben_IA	Laos_LN_BA.SG			-3.476	4.476			0.442	0.442			0.0000	-3.438	4.4380
Indonesia_Pantar_JarengBori_Majapahit_PreColonial	Taiwan_Hanben_IA	Laos_LN_BA.SG			-4.584	5.584			0.510	0.510			0.0000	-4.539	5.5393
Indonesia_Sulawesi_Topogaro_250BP	Taiwan_Hanben_IA	Laos_LN_BA.SG			0.503	0.497			0.148	0.148			0.0000	0.5319	0.4680
Indonesia_Flores_LiangBua_N_ProtoMetallic	Laos_Hòabìnhian.SG	Papuan.DG			3.056	-2.056			0.203	0.203			0.0000	3.0383	-2.038
Indonesia_Flores_LiangToge_LIA	Laos_Hòabìnhian.SG	Papuan.DG			2.675	-1.675			0.265	0.265			0.0000	2.6450	-1.645
Indonesia_Kayoa_GuaUattamdi_N	Laos_Hòabìnhian.SG	Papuan.DG			3.073	-2.073			0.239	0.239			0.0000	3.0512	-2.051
Indonesia_Komodo_NtodoLeseh_Majapahit	Laos_Hòabìnhian.SG	Papuan.DG			1.791	-0.791			0.101	0.101			0.0000	1.7832	-0.783
Indonesia_LN_BA_IA.SG	Laos_Hòabìnhian.SG	Papuan.DG			2.080	-1.080			0.147	0.147			0.0000	2.0663	-1.066
Indonesia_LN_BA_IA.WGC	Laos_Hòabìnhian.SG	Papuan.DG			1.813	-0.813			0.101	0.101			0.0023	1.8041	-0.804
Indonesia_Loyang_Mendale_Cave	Laos_Hòabìnhian.SG	Papuan.DG			2.563	-1.563			0.166	0.166			0.0000	2.5502	-1.550
Indonesia_Morotai_AruManara_EBA	Laos_Hòabìnhian.SG	Papuan.DG			3.184	-2.184			0.252	0.252			0.0000	3.1587	-2.158
Indonesia_Morotai_TanjungPinang_N_EBA	Laos_Hòabìnhian.SG	Papuan.DG			3.465	-2.465			0.287	0.287			0.0000	3.4369	-2.436
Indonesia_Pantar_JarengBori_Majapahit_PreColonial	Laos_Hòabìnhian.SG	Papuan.DG			2.651	-1.651			0.392	0.392			0.0000	2.5889	-1.588
Indonesia_Sulawesi_Topogaro_250BP	Laos_Hòabìnhian.SG	Papuan.DG			2.989	-1.989			0.197	0.197			0.0000	2.9698	-1.969
Indonesia_Flores_LiangBua_N_ProtoMetallic	Laos_Hòabìnhian.SG	Indonesia_Sulawesi_HG			-524.179	525.179			32541258.537	32541258.537			0.0000	-29465	294653
Indonesia_Flores_LiangToge_LIA	Laos_Hòabìnhian.SG	Indonesia_Sulawesi_HG			-0.474	1.474			0.073	0.073			0.0000	-0.469	1.4697
Indonesia_Kayoa_GuaUattamdi_N	Laos_Hòabìnhian.SG	Indonesia_Sulawesi_HG			-1.006	2.006			0.259	0.259			0.0000	-0.964	1.9646
Indonesia_Komodo_NtodoLeseh_Majapahit	Laos_Hòabìnhian.SG	Indonesia_Sulawesi_HG			-3.531	4.531			3.097	3.097			0.0000	-1.176	2.1764
Indonesia_LN_BA_IA.SG	Laos_Hòabìnhian.SG	Indonesia_Sulawesi_HG			-13.085	14.085			22.445	22.445			0.0000	25.099	-24.09
Indonesia_LN_BA_IA.WGC	Laos_Hòabìnhian.SG	Indonesia_Sulawesi_HG			-13.270	14.270			18.311	18.311			0.0000	11.427	-10.42
Indonesia_Loyang_Mendale_Cave	Laos_Hòabìnhian.SG	Indonesia_Sulawesi_HG			7.190	-6.190			2.725	2.725			0.0000	6.0594	-5.059
Indonesia_Morotai_AruManara_EBA	Laos_Hòabìnhian.SG	Indonesia_Sulawesi_HG			-1.011	2.011			0.133	0.133			0.0000	-1.002	2.0027
Indonesia_Morotai_TanjungPinang_N_EBA	Laos_Hòabìnhian.SG	Indonesia_Sulawesi_HG			-1.183	2.183			0.192	0.192			0.0000	-1.166	2.1661
Indonesia_Pantar_JarengBori_Majapahit_PreColonial	Laos_Hòabìnhian.SG	Indonesia_Sulawesi_HG			-0.446	1.446			0.052	0.052			0.0000	-0.444	1.4445
Indonesia_Sulawesi_Topogaro_250BP	Laos_Hòabìnhian.SG	Indonesia_Sulawesi_HG			-176.185	177.185			78719.270	78719.270			0.0000	138844	-13884
Indonesia_Flores_LiangBua_N_ProtoMetallic	Laos_Hòabìnhian.SG	Laos_LN_BA.SG			0.059	0.941			0.039	0.039			0.0000	0.0587	0.9412
Indonesia_Flores_LiangToge_LIA	Laos_Hòabìnhian.SG	Laos_LN_BA.SG			0.206	0.794			0.088	0.088			0.0000	0.1987	0.8012
Indonesia_Kayoa_GuaUattamdi_N	Laos_Hòabìnhian.SG	Laos_LN_BA.SG			-0.105	1.105			0.053	0.053			0.0000	-0.106	1.1060
Indonesia_Komodo_NtodoLeseh_Majapahit	Laos_Hòabìnhian.SG	Laos_LN_BA.SG			0.749	0.251			0.305	0.305			0.0000	0.7877	0.2122
Indonesia_LN_BA_IA.SG	Laos_Hòabìnhian.SG	Laos_LN_BA.SG			0.370	0.630			0.040	0.040			0.0141	0.3704	0.6295
Indonesia_LN_BA_IA.WGC	Laos_Hòabìnhian.SG	Laos_LN_BA.SG			0.273	0.727			0.056	0.056			0.0303	0.2748	0.7251
Indonesia_Loyang_Mendale_Cave	Laos_Hòabìnhian.SG	Laos_LN_BA.SG			0.187	0.813			0.030	0.030			0.0000	0.1864	0.8135
Indonesia_Morotai_AruManara_EBA	Laos_Hòabìnhian.SG	Laos_LN_BA.SG			-0.776	1.776			0.235	0.235			0.0000	-0.722	1.7223
Indonesia_Morotai_TanjungPinang_N_EBA	Laos_Hòabìnhian.SG	Laos_LN_BA.SG			-0.558	1.558			0.164	0.164			0.0000	-0.528	1.5287
Indonesia_Pantar_JarengBori_Majapahit_PreColonial	Laos_Hòabìnhian.SG	Laos_LN_BA.SG			1.664	-0.664			0.153	0.153			0.0000	1.6648	-0.664
Indonesia_Sulawesi_Topogaro_250BP	Laos_Hòabìnhian.SG	Laos_LN_BA.SG			-0.189	1.189			0.055	0.055			0.0000	-0.189	1.1892
Indonesia_Flores_LiangBua_N_ProtoMetallic	Papuan.DG	Indonesia_Sulawesi_HG			-1.582	2.582			0.123	0.123			0.0000	-1.581	2.5819
Indonesia_Flores_LiangToge_LIA	Papuan.DG	Indonesia_Sulawesi_HG			-1.302	2.302			0.138	0.138			0.0000	-1.301	2.3012
Indonesia_Kayoa_GuaUattamdi_N	Papuan.DG	Indonesia_Sulawesi_HG			-1.399	2.399			0.106	0.106			0.0000	-1.401	2.4015
Indonesia_Komodo_NtodoLeseh_Majapahit	Papuan.DG	Indonesia_Sulawesi_HG			-0.751	1.751			0.075	0.075			0.0303	-0.749	1.7496
Indonesia_LN_BA_IA.SG	Papuan.DG	Indonesia_Sulawesi_HG			-0.444	1.444			0.053	0.053			0.0874	-0.441	1.4418
Indonesia_LN_BA_IA.WGC	Papuan.DG	Indonesia_Sulawesi_HG			-0.466	1.466			0.053	0.053			0.2709	-0.464	1.4643
Indonesia_Loyang_Mendale_Cave	Papuan.DG	Indonesia_Sulawesi_HG			-1.032	2.032			0.075	0.075			0.0000	-1.031	2.0311
Indonesia_Morotai_AruManara_EBA	Papuan.DG	Indonesia_Sulawesi_HG			-1.434	2.434			0.107	0.107			0.0000	-1.434	2.4347
Indonesia_Morotai_TanjungPinang_N_EBA	Papuan.DG	Indonesia_Sulawesi_HG			-1.376	2.376			0.100	0.100			0.0000	-1.377	2.3776
Indonesia_Pantar_JarengBori_Majapahit_PreColonial	Papuan.DG	Indonesia_Sulawesi_HG			-1.205	2.205			0.135	0.135			0.0000	-1.202	2.2026
Indonesia_Sulawesi_Topogaro_250BP	Papuan.DG	Indonesia_Sulawesi_HG			-1.466	2.466			0.099	0.099			0.0000	-1.468	2.4689
Indonesia_Flores_LiangBua_N_ProtoMetallic	Papuan.DG	Laos_LN_BA.SG			0.067	0.933			0.023	0.023			0.0000	0.0664	0.9335
Indonesia_Flores_LiangToge_LIA	Papuan.DG	Laos_LN_BA.SG			0.353	0.647			0.029	0.029			0.0000	0.3529	0.6470
Indonesia_Kayoa_GuaUattamdi_N	Papuan.DG	Laos_LN_BA.SG			0.090	0.910			0.028	0.028			0.0000	0.0896	0.9103
Indonesia_Komodo_NtodoLeseh_Majapahit	Papuan.DG	Laos_LN_BA.SG			0.194	0.806			0.030	0.030			0.0000	0.1935	0.8064
Indonesia_LN_BA_IA.SG	Papuan.DG	Laos_LN_BA.SG			0.221	0.779			0.031	0.031			0.0001	0.2207	0.7792
Indonesia_LN_BA_IA.WGC	Papuan.DG	Laos_LN_BA.SG			0.129	0.871			0.032	0.032			0.0150	0.1294	0.8705
Indonesia_Loyang_Mendale_Cave	Papuan.DG	Laos_LN_BA.SG			0.088	0.912			0.021	0.021			0.0000	0.0878	0.9121
Indonesia_Morotai_AruManara_EBA	Papuan.DG	Laos_LN_BA.SG			0.121	0.879			0.022	0.022			0.0000	0.1217	0.8782
Indonesia_Morotai_TanjungPinang_N_EBA	Papuan.DG	Laos_LN_BA.SG			0.107	0.893			0.022	0.022			0.0000	0.1082	0.8917
Indonesia_Pantar_JarengBori_Majapahit_PreColonial	Papuan.DG	Laos_LN_BA.SG			0.441	0.559			0.022	0.022			0.0000	0.4409	0.5590
Indonesia_Sulawesi_Topogaro_250BP	Papuan.DG	Laos_LN_BA.SG			-0.047	1.047			0.026	0.026			0.0000	-0.046	1.0467
Indonesia_Flores_LiangBua_N_ProtoMetallic	Indonesia_Sulawesi_HG	Laos_LN_BA.SG			0.279	0.721			0.028	0.028			0.0000	0.2780	0.7219
Indonesia_Flores_LiangToge_LIA	Indonesia_Sulawesi_HG	Laos_LN_BA.SG			0.822	0.178			0.033	0.033			0.0000	0.8209	0.1790
Indonesia_Kayoa_GuaUattamdi_N	Indonesia_Sulawesi_HG	Laos_LN_BA.SG			0.480	0.520			0.053	0.053			0.0000	0.4792	0.5207
Indonesia_Komodo_NtodoLeseh_Majapahit	Indonesia_Sulawesi_HG	Laos_LN_BA.SG			0.622	0.378			0.028	0.028			0.0000	0.6217	0.3782
Indonesia_LN_BA_IA.SG	Indonesia_Sulawesi_HG	Laos_LN_BA.SG			0.367	0.633			0.048	0.048			0.0000	0.3681	0.6318
Indonesia_LN_BA_IA.WGC	Indonesia_Sulawesi_HG	Laos_LN_BA.SG			0.294	0.706			0.059	0.059			0.0176	0.2965	0.7034
Indonesia_Loyang_Mendale_Cave	Indonesia_Sulawesi_HG	Laos_LN_BA.SG			0.151	0.849			0.027	0.027			0.0000	0.1508	0.8491
Indonesia_Morotai_AruManara_EBA	Indonesia_Sulawesi_HG	Laos_LN_BA.SG			0.731	0.269			0.029	0.029			0.0000	0.7287	0.2712
Indonesia_Morotai_TanjungPinang_N_EBA	Indonesia_Sulawesi_HG	Laos_LN_BA.SG			0.724	0.276			0.029	0.029			0.0000	0.7216	0.2783
Indonesia_Pantar_JarengBori_Majapahit_PreColonial	Indonesia_Sulawesi_HG	Laos_LN_BA.SG			0.903	0.097			0.025	0.025			0.0000	0.9029	0.0970
Indonesia_Sulawesi_Topogaro_250BP	Indonesia_Sulawesi_HG	Laos_LN_BA.SG			0.181	0.819			0.040	0.040			0.0000	0.1794	0.8205
Indonesia_Flores_LiangBua_N_ProtoMetallic	Taiwan_Hanben_IA	Laos_Hòabìnhian.SG	Papuan.DG		0.703	0.197	0.099		0.029	0.089	0.067		0.0000	0.7026	0.1983	0.0989
Indonesia_Flores_LiangToge_LIA	Taiwan_Hanben_IA	Laos_Hòabìnhian.SG	Papuan.DG		0.492	0.013	0.495		0.019	0.055	0.047		0.4647	0.4920	0.0141	0.4938
Indonesia_Kayoa_GuaUattamdi_N	Taiwan_Hanben_IA	Laos_Hòabìnhian.SG	Papuan.DG		0.679	0.029	0.293		0.021	0.055	0.043		0.1315	0.6782	0.0302	0.2914
Indonesia_Komodo_NtodoLeseh_Majapahit	Taiwan_Hanben_IA	Laos_Hòabìnhian.SG	Papuan.DG		0.495	0.410	0.095		0.051	0.140	0.095		0.0048	0.4956	0.4080	0.0962
Indonesia_LN_BA_IA.SG	Taiwan_Hanben_IA	Laos_Hòabìnhian.SG	Papuan.DG		0.344	0.929	-0.274		0.050	0.183	0.139		0.0000	0.3483	0.9097	-0.258
Indonesia_LN_BA_IA.WGC	Taiwan_Hanben_IA	Laos_Hòabìnhian.SG	Papuan.DG		0.236	1.230	-0.467		0.298	0.769	0.473		0.0008	0.5974	0.2649	0.1376
Indonesia_Loyang_Mendale_Cave	Taiwan_Hanben_IA	Laos_Hòabìnhian.SG	Papuan.DG		0.614	0.453	-0.067		0.023	0.065	0.049		0.0000	0.6150	0.4502	-0.065
Indonesia_Morotai_AruManara_EBA	Taiwan_Hanben_IA	Laos_Hòabìnhian.SG	Papuan.DG		0.622	0.018	0.360		0.012	0.032	0.026		0.0188	0.6221	0.0185	0.3592
Indonesia_Morotai_TanjungPinang_N_EBA	Taiwan_Hanben_IA	Laos_Hòabìnhian.SG	Papuan.DG		0.635	-0.007	0.372		0.011	0.031	0.026		0.0293	0.6347	-0.006	0.3717
Indonesia_Pantar_JarengBori_Majapahit_PreColonial	Taiwan_Hanben_IA	Laos_Hòabìnhian.SG	Papuan.DG		0.422	0.084	0.495		0.019	0.062	0.052		0.0756	0.4213	0.0851	0.4934
Indonesia_Sulawesi_Topogaro_250BP	Taiwan_Hanben_IA	Laos_Hòabìnhian.SG	Papuan.DG		0.828	-0.047	0.219		0.021	0.054	0.041		0.0100	0.8275	-0.045	0.2179
Indonesia_Flores_LiangBua_N_ProtoMetallic	Taiwan_Hanben_IA	Laos_Hòabìnhian.SG	Indonesia_Sulawesi_HG		0.631	-0.096	0.465		0.022	0.054	0.052		0.0000	0.6304	-0.095	0.4649
Indonesia_Flores_LiangToge_LIA	Taiwan_Hanben_IA	Laos_Hòabìnhian.SG	Indonesia_Sulawesi_HG		0.344	-0.481	1.137		0.023	0.052	0.046		0.0485	0.3439	-0.480	1.1362
Indonesia_Kayoa_GuaUattamdi_N	Taiwan_Hanben_IA	Laos_Hòabìnhian.SG	Indonesia_Sulawesi_HG		0.531	-0.385	0.855		0.022	0.044	0.044		0.0017	0.5306	-0.384	0.8537
Indonesia_Komodo_NtodoLeseh_Majapahit	Taiwan_Hanben_IA	Laos_Hòabìnhian.SG	Indonesia_Sulawesi_HG		0.407	-0.383	0.976		0.032	0.096	0.080		0.0062	0.4062	-0.377	0.9709
Indonesia_LN_BA_IA.SG	Taiwan_Hanben_IA	Laos_Hòabìnhian.SG	Indonesia_Sulawesi_HG		0.421	0.649	-0.069		0.031	0.114	0.127		0.0000	0.4189	0.6373	-0.056
Indonesia_LN_BA_IA.WGC	Taiwan_Hanben_IA	Laos_Hòabìnhian.SG	Indonesia_Sulawesi_HG		0.493	0.290	0.218		0.034	0.183	0.191		0.0009	0.4914	0.2574	0.2510
Indonesia_Loyang_Mendale_Cave	Taiwan_Hanben_IA	Laos_Hòabìnhian.SG	Indonesia_Sulawesi_HG		0.636	0.401	-0.037		0.018	0.042	0.041		0.0000	0.6356	0.4000	-0.035
Indonesia_Morotai_AruManara_EBA	Taiwan_Hanben_IA	Laos_Hòabìnhian.SG	Indonesia_Sulawesi_HG		0.460	-0.475	1.015		0.017	0.035	0.033		0.0002	0.4601	-0.474	1.0144
Indonesia_Morotai_TanjungPinang_N_EBA	Taiwan_Hanben_IA	Laos_Hòabìnhian.SG	Indonesia_Sulawesi_HG		0.470	-0.436	0.966		0.016	0.034	0.032		0.0000	0.4698	-0.434	0.9650
Indonesia_Pantar_JarengBori_Majapahit_PreColonial	Taiwan_Hanben_IA	Laos_Hòabìnhian.SG	Indonesia_Sulawesi_HG		0.279	-0.566	1.287		0.022	0.050	0.044		0.0051	0.2789	-0.564	1.2858
Indonesia_Sulawesi_Topogaro_250BP	Taiwan_Hanben_IA	Laos_Hòabìnhian.SG	Indonesia_Sulawesi_HG		0.706	-0.220	0.515		0.020	0.036	0.035		0.0001	0.7059	-0.220	0.5141
Indonesia_Flores_LiangBua_N_ProtoMetallic	Taiwan_Hanben_IA	Laos_Hòabìnhian.SG	Laos_LN_BA.SG		0.190	0.128	0.682		0.117	0.039	0.145		0.0000	0.1973	0.1301	0.6724
Indonesia_Flores_LiangToge_LIA	Taiwan_Hanben_IA	Laos_Hòabìnhian.SG	Laos_LN_BA.SG		15.399	7.145	-21.543		12.632	5.205	17.818		0.0000	4.3582	2.5992	-5.957
Indonesia_Kayoa_GuaUattamdi_N	Taiwan_Hanben_IA	Laos_Hòabìnhian.SG	Laos_LN_BA.SG		26.961	10.827	-36.788		53.571	20.834	74.392		0.0000	-102.3	-39.47	142.83
Indonesia_Komodo_NtodoLeseh_Majapahit	Taiwan_Hanben_IA	Laos_Hòabìnhian.SG	Laos_LN_BA.SG		3.193	2.239	-4.433		2.382	1.146	3.515		0.0000	1.7307	1.5373	-2.268
Indonesia_LN_BA_IA.SG	Taiwan_Hanben_IA	Laos_Hòabìnhian.SG	Laos_LN_BA.SG		0.137	0.429	0.434		0.058	0.040	0.084		0.4466	0.1375	0.4294	0.4329
Indonesia_LN_BA_IA.WGC	Taiwan_Hanben_IA	Laos_Hòabìnhian.SG	Laos_LN_BA.SG		0.191	0.337	0.472		0.100	0.055	0.135		0.1332	0.1978	0.3397	0.4623
Indonesia_Loyang_Mendale_Cave	Taiwan_Hanben_IA	Laos_Hòabìnhian.SG	Laos_LN_BA.SG		0.431	0.290	0.279		0.046	0.023	0.058		0.0652	0.4313	0.2898	0.2788
Indonesia_Morotai_AruManara_EBA	Taiwan_Hanben_IA	Laos_Hòabìnhian.SG	Laos_LN_BA.SG		13.339	5.578	-17.918		7.836	2.963	10.778		0.0000	8.1035	3.6030	-10.70
Indonesia_Morotai_TanjungPinang_N_EBA	Taiwan_Hanben_IA	Laos_Hòabìnhian.SG	Laos_LN_BA.SG		15.565	6.297	-20.862		10.773	3.992	14.744		0.0000	6.9373	3.1032	-9.040
Indonesia_Pantar_JarengBori_Majapahit_PreColonial	Taiwan_Hanben_IA	Laos_Hòabìnhian.SG	Laos_LN_BA.SG		12.475	5.836	-17.312		6.289	2.509	8.775		0.0000	9.3410	4.5917	-12.93
Indonesia_Sulawesi_Topogaro_250BP	Taiwan_Hanben_IA	Laos_Hòabìnhian.SG	Laos_LN_BA.SG		2.220	0.871	-2.091		1.815	0.768	2.580		0.0000	1.8457	0.7580	-1.603
Indonesia_Flores_LiangBua_N_ProtoMetallic	Taiwan_Hanben_IA	Papuan.DG	Indonesia_Sulawesi_HG		1.361	2.154	-2.515		0.805	2.315	3.118		0.0000	0.5441	-0.190	0.6464
Indonesia_Flores_LiangToge_LIA	Taiwan_Hanben_IA	Papuan.DG	Indonesia_Sulawesi_HG		0.493	0.488	0.019		0.048	0.213	0.258		0.1258	0.4908	0.4640	0.0450
Indonesia_Kayoa_GuaUattamdi_N	Taiwan_Hanben_IA	Papuan.DG	Indonesia_Sulawesi_HG		0.721	0.442	-0.163		0.078	0.217	0.292		0.0134	0.7151	0.4146	-0.129
Indonesia_Komodo_NtodoLeseh_Majapahit	Taiwan_Hanben_IA	Papuan.DG	Indonesia_Sulawesi_HG		-0.425	-1.771	3.196		0.861	1.769	2.628		0.0276	0.3147	-0.251	0.9363
Indonesia_LN_BA_IA.SG	Taiwan_Hanben_IA	Papuan.DG	Indonesia_Sulawesi_HG		0.006	-0.487	1.481		0.078	0.145	0.219		0.1025	0.0235	-0.453	1.4303
Indonesia_LN_BA_IA.WGC	Taiwan_Hanben_IA	Papuan.DG	Indonesia_Sulawesi_HG		0.165	-0.300	1.135		0.138	0.156	0.291		0.0576	0.2058	-0.253	1.0471
Indonesia_Loyang_Mendale_Cave	Taiwan_Hanben_IA	Papuan.DG	Indonesia_Sulawesi_HG		0.386	-0.306	0.920		0.244	0.453	0.697		0.0000	0.5442	0.0526	0.4031
Indonesia_Morotai_AruManara_EBA	Taiwan_Hanben_IA	Papuan.DG	Indonesia_Sulawesi_HG		0.582	0.240	0.178		0.035	0.129	0.162		0.0000	0.5802	0.2288	0.1908
Indonesia_Morotai_TanjungPinang_N_EBA	Taiwan_Hanben_IA	Papuan.DG	Indonesia_Sulawesi_HG		0.594	0.228	0.179		0.024	0.078	0.100		0.0004	0.5962	0.2327	0.1710
Indonesia_Pantar_JarengBori_Majapahit_PreColonial	Taiwan_Hanben_IA	Papuan.DG	Indonesia_Sulawesi_HG		0.397	0.324	0.280		0.056	0.263	0.317		0.0164	0.4148	0.3930	0.1921
Indonesia_Sulawesi_Topogaro_250BP	Taiwan_Hanben_IA	Papuan.DG	Indonesia_Sulawesi_HG		0.919	0.442	-0.361		0.095	0.237	0.329		0.0001	0.8872	0.3622	-0.249
Indonesia_Flores_LiangBua_N_ProtoMetallic	Taiwan_Hanben_IA	Papuan.DG	Laos_LN_BA.SG		0.374	0.153	0.472		0.057	0.020	0.067		0.0021	0.3757	0.1536	0.4706
Indonesia_Flores_LiangToge_LIA	Taiwan_Hanben_IA	Papuan.DG	Laos_LN_BA.SG		0.535	0.513	-0.048		0.049	0.021	0.060		0.7350	0.5329	0.5124	-0.045
Indonesia_Kayoa_GuaUattamdi_N	Taiwan_Hanben_IA	Papuan.DG	Laos_LN_BA.SG		0.571	0.278	0.151		0.047	0.020	0.057		0.7819	0.5697	0.2777	0.1524
Indonesia_Komodo_NtodoLeseh_Majapahit	Taiwan_Hanben_IA	Papuan.DG	Laos_LN_BA.SG		0.386	0.300	0.314		0.071	0.028	0.087		0.1789	0.3864	0.3001	0.3133
Indonesia_LN_BA_IA.SG	Taiwan_Hanben_IA	Papuan.DG	Laos_LN_BA.SG		0.079	0.251	0.670		0.072	0.032	0.089		0.0005	0.0803	0.2513	0.6682
Indonesia_LN_BA_IA.WGC	Taiwan_Hanben_IA	Papuan.DG	Laos_LN_BA.SG		0.247	0.177	0.576		0.125	0.034	0.146		0.0221	0.2542	0.1781	0.5675
Indonesia_Loyang_Mendale_Cave	Taiwan_Hanben_IA	Papuan.DG	Laos_LN_BA.SG		0.414	0.178	0.408		0.061	0.021	0.075		0.0000	0.4150	0.1779	0.4070
Indonesia_Morotai_AruManara_EBA	Taiwan_Hanben_IA	Papuan.DG	Laos_LN_BA.SG		0.667	0.384	-0.051		0.030	0.012	0.036		0.0342	0.6659	0.3837	-0.049
Indonesia_Morotai_TanjungPinang_N_EBA	Taiwan_Hanben_IA	Papuan.DG	Laos_LN_BA.SG		0.675	0.378	-0.053		0.028	0.011	0.033		0.0664	0.6745	0.3779	-0.052
Indonesia_Pantar_JarengBori_Majapahit_PreColonial	Taiwan_Hanben_IA	Papuan.DG	Laos_LN_BA.SG		0.382	0.546	0.072		0.050	0.020	0.062		0.0923	0.3815	0.5461	0.0722
Indonesia_Sulawesi_Topogaro_250BP	Taiwan_Hanben_IA	Papuan.DG	Laos_LN_BA.SG		0.814	0.188	-0.002		0.050	0.017	0.060		0.0371	0.8137	0.1875	-0.001
Indonesia_Flores_LiangBua_N_ProtoMetallic	Taiwan_Hanben_IA	Indonesia_Sulawesi_HG	Laos_LN_BA.SG		0.339	0.298	0.363		0.050	0.023	0.059		0.0000	0.3399	0.2982	0.3617
Indonesia_Flores_LiangToge_LIA	Taiwan_Hanben_IA	Indonesia_Sulawesi_HG	Laos_LN_BA.SG		0.605	0.871	-0.476		0.087	0.035	0.112		0.0000	0.6068	0.8722	-0.479
Indonesia_Kayoa_GuaUattamdi_N	Taiwan_Hanben_IA	Indonesia_Sulawesi_HG	Laos_LN_BA.SG		0.604	0.551	-0.154		0.072	0.036	0.097		0.0000	0.6022	0.5498	-0.152
Indonesia_Komodo_NtodoLeseh_Majapahit	Taiwan_Hanben_IA	Indonesia_Sulawesi_HG	Laos_LN_BA.SG		0.353	0.678	-0.031		0.083	0.032	0.104		0.0000	0.3545	0.6783	-0.032
Indonesia_LN_BA_IA.SG	Taiwan_Hanben_IA	Indonesia_Sulawesi_HG	Laos_LN_BA.SG		0.012	0.366	0.622		0.068	0.055	0.107		0.0000	0.0172	0.3701	0.6126
Indonesia_LN_BA_IA.WGC	Taiwan_Hanben_IA	Indonesia_Sulawesi_HG	Laos_LN_BA.SG		0.192	0.364	0.444		0.103	0.060	0.146		0.0542	0.2007	0.3687	0.4304
Indonesia_Loyang_Mendale_Cave	Taiwan_Hanben_IA	Indonesia_Sulawesi_HG	Laos_LN_BA.SG		0.297	0.200	0.503		0.055	0.023	0.067		0.0000	0.2986	0.2006	0.5006
Indonesia_Morotai_AruManara_EBA	Taiwan_Hanben_IA	Indonesia_Sulawesi_HG	Laos_LN_BA.SG		0.980	0.835	-0.815		0.115	0.035	0.144		0.0000	0.9785	0.8344	-0.813
Indonesia_Morotai_TanjungPinang_N_EBA	Taiwan_Hanben_IA	Indonesia_Sulawesi_HG	Laos_LN_BA.SG		0.851	0.759	-0.610		0.100	0.034	0.128		0.0000	0.8519	0.7596	-0.611
Indonesia_Pantar_JarengBori_Majapahit_PreColonial	Taiwan_Hanben_IA	Indonesia_Sulawesi_HG	Laos_LN_BA.SG		0.709	1.019	-0.728		0.123	0.041	0.157		0.0000	0.7158	1.0217	-0.737
Indonesia_Sulawesi_Topogaro_250BP	Taiwan_Hanben_IA	Indonesia_Sulawesi_HG	Laos_LN_BA.SG		0.785	0.359	-0.144		0.056	0.023	0.066		0.0000	0.7858	0.3590	-0.144
Indonesia_Flores_LiangBua_N_ProtoMetallic	Laos_Hòabìnhian.SG	Papuan.DG	Indonesia_Sulawesi_HG		-1.943	-0.972	3.915		0.917	0.319	0.680		0.0000	-1.647	-1.065	3.7128
Indonesia_Flores_LiangToge_LIA	Laos_Hòabìnhian.SG	Papuan.DG	Indonesia_Sulawesi_HG		-0.700	-1.099	2.800		0.569	0.210	0.467		0.0003	-0.583	-1.127	2.7112
Indonesia_Kayoa_GuaUattamdi_N	Laos_Hòabìnhian.SG	Papuan.DG	Indonesia_Sulawesi_HG		-1.250	-0.941	3.190		0.713	0.282	0.486		0.0000	-1.054	-1.016	3.0716
Indonesia_Komodo_NtodoLeseh_Majapahit	Laos_Hòabìnhian.SG	Papuan.DG	Indonesia_Sulawesi_HG		-0.376	-0.699	2.075		0.518	0.108	0.468		0.0273	-0.234	-0.711	1.9467
Indonesia_LN_BA_IA.SG	Laos_Hòabìnhian.SG	Papuan.DG	Indonesia_Sulawesi_HG		-0.167	-0.376	1.543		0.337	0.136	0.220		0.0748	-0.114	-0.395	1.5106
Indonesia_LN_BA_IA.WGC	Laos_Hòabìnhian.SG	Papuan.DG	Indonesia_Sulawesi_HG		0.519	-0.581	1.062		0.271	0.083	0.209		0.4748	0.4752	-0.568	1.0929
Indonesia_Loyang_Mendale_Cave	Laos_Hòabìnhian.SG	Papuan.DG	Indonesia_Sulawesi_HG		-1.475	-0.493	2.967		0.512	0.199	0.367		0.0001	-1.364	-0.528	2.8931
Indonesia_Morotai_AruManara_EBA	Laos_Hòabìnhian.SG	Papuan.DG	Indonesia_Sulawesi_HG		-1.108	-0.992	3.099		0.623	0.274	0.406		0.0000	-0.917	-1.074	2.9917
Indonesia_Morotai_TanjungPinang_N_EBA	Laos_Hòabìnhian.SG	Papuan.DG	Indonesia_Sulawesi_HG		-1.210	-0.884	3.094		1.193	0.512	0.710		0.0000	-0.089	-1.376	2.4650
Indonesia_Pantar_JarengBori_Majapahit_PreColonial	Laos_Hòabìnhian.SG	Papuan.DG	Indonesia_Sulawesi_HG		-0.838	-0.946	2.784		0.469	0.199	0.395		0.0003	-0.751	-0.968	2.7203
Indonesia_Sulawesi_Topogaro_250BP	Laos_Hòabìnhian.SG	Papuan.DG	Indonesia_Sulawesi_HG		-0.873	-1.181	3.054		0.453	0.165	0.354		0.0000	-0.813	-1.197	3.0112
Indonesia_Flores_LiangBua_N_ProtoMetallic	Laos_Hòabìnhian.SG	Papuan.DG	Laos_LN_BA.SG		0.149	-0.022	0.873		0.143	0.092	0.058		0.0000	0.1479	-0.021	0.8737
Indonesia_Flores_LiangToge_LIA	Laos_Hòabìnhian.SG	Papuan.DG	Laos_LN_BA.SG		4.398	-2.936	-0.462		2.679	2.018	0.671		0.0000	3.0004	-1.880	-0.119
Indonesia_Kayoa_GuaUattamdi_N	Laos_Hòabìnhian.SG	Papuan.DG	Laos_LN_BA.SG		0.057	0.053	0.890		0.260	0.173	0.094		0.0000	0.0168	0.0747	0.9084
Indonesia_Komodo_NtodoLeseh_Majapahit	Laos_Hòabìnhian.SG	Papuan.DG	Laos_LN_BA.SG		0.248	0.058	0.694		0.702	0.389	0.315		0.0000	0.3973	-0.021	0.6239
Indonesia_LN_BA_IA.SG	Laos_Hòabìnhian.SG	Papuan.DG	Laos_LN_BA.SG		0.449	-0.057	0.608		0.179	0.118	0.069		0.0034	0.4319	-0.045	0.6132
Indonesia_LN_BA_IA.WGC	Laos_Hòabìnhian.SG	Papuan.DG	Laos_LN_BA.SG		1.402	-0.604	0.202		0.878	0.464	0.417		0.0026	1.3021	-0.553	0.2514
Indonesia_Loyang_Mendale_Cave	Laos_Hòabìnhian.SG	Papuan.DG	Laos_LN_BA.SG		0.375	-0.136	0.761		0.114	0.074	0.047		0.0000	0.3560	-0.124	0.7679
Indonesia_Morotai_AruManara_EBA	Laos_Hòabìnhian.SG	Papuan.DG	Laos_LN_BA.SG		3.498	-2.391	-0.107		0.917	0.687	0.245		0.0000	3.2833	-2.230	-0.053
Indonesia_Morotai_TanjungPinang_N_EBA	Laos_Hòabìnhian.SG	Papuan.DG	Laos_LN_BA.SG		4.392	-3.138	-0.254		1.362	1.038	0.340		0.0000	4.0274	-2.860	-0.167
Indonesia_Pantar_JarengBori_Majapahit_PreColonial	Laos_Hòabìnhian.SG	Papuan.DG	Laos_LN_BA.SG		0.098	0.371	0.531		0.192	0.139	0.058		0.0000	0.0827	0.3803	0.5369
Indonesia_Sulawesi_Topogaro_250BP	Laos_Hòabìnhian.SG	Papuan.DG	Laos_LN_BA.SG		-0.413	0.213	1.200		0.546	0.356	0.194		0.0000	0.6613	-0.493	0.8321
Indonesia_Flores_LiangBua_N_ProtoMetallic	Laos_Hòabìnhian.SG	Indonesia_Sulawesi_HG	Laos_LN_BA.SG		-0.360	0.551	0.808		0.062	0.054	0.032		0.0000	-0.358	0.5490	0.8092
Indonesia_Flores_LiangToge_LIA	Laos_Hòabìnhian.SG	Indonesia_Sulawesi_HG	Laos_LN_BA.SG		-0.685	1.242	0.443		0.064	0.052	0.034		0.0000	-0.682	1.2378	0.4442
Indonesia_Kayoa_GuaUattamdi_N	Laos_Hòabìnhian.SG	Indonesia_Sulawesi_HG	Laos_LN_BA.SG		-0.720	1.029	0.691		0.060	0.054	0.036		0.0000	-0.716	1.0240	0.6927
Indonesia_Komodo_NtodoLeseh_Majapahit	Laos_Hòabìnhian.SG	Indonesia_Sulawesi_HG	Laos_LN_BA.SG		-0.682	1.093	0.588		0.121	0.090	0.053		0.0768	-0.671	1.0853	0.5857
Indonesia_LN_BA_IA.SG	Laos_Hòabìnhian.SG	Indonesia_Sulawesi_HG	Laos_LN_BA.SG		0.323	0.068	0.609		0.088	0.100	0.044		0.0115	0.3206	0.0717	0.6076
Indonesia_LN_BA_IA.WGC	Laos_Hòabìnhian.SG	Indonesia_Sulawesi_HG	Laos_LN_BA.SG		0.190	0.103	0.707		0.209	0.230	0.061		0.0137	0.1829	0.1152	0.7018
Indonesia_Loyang_Mendale_Cave	Laos_Hòabìnhian.SG	Indonesia_Sulawesi_HG	Laos_LN_BA.SG		0.176	0.014	0.810		0.072	0.065	0.030		0.0000	0.1732	0.0158	0.8108
Indonesia_Morotai_AruManara_EBA	Laos_Hòabìnhian.SG	Indonesia_Sulawesi_HG	Laos_LN_BA.SG		-0.776	1.189	0.587		0.054	0.044	0.029		0.0000	-0.772	1.1844	0.5883
Indonesia_Morotai_TanjungPinang_N_EBA	Laos_Hòabìnhian.SG	Indonesia_Sulawesi_HG	Laos_LN_BA.SG		-0.767	1.158	0.609		0.051	0.042	0.029		0.0000	-0.763	1.1536	0.6098
Indonesia_Pantar_JarengBori_Majapahit_PreColonial	Laos_Hòabìnhian.SG	Indonesia_Sulawesi_HG	Laos_LN_BA.SG		-0.679	1.313	0.366		0.056	0.045	0.031		0.0009	-0.677	1.3114	0.3664
Indonesia_Sulawesi_Topogaro_250BP	Laos_Hòabìnhian.SG	Indonesia_Sulawesi_HG	Laos_LN_BA.SG		-0.776	0.804	0.972		0.091	0.076	0.045		0.0000	-0.770	0.7976	0.9732
Indonesia_Flores_LiangBua_N_ProtoMetallic	Papuan.DG	Indonesia_Sulawesi_HG	Laos_LN_BA.SG		-0.784	1.310	0.474		0.116	0.162	0.056		0.0000	-0.776	1.2977	0.4783
Indonesia_Flores_LiangToge_LIA	Papuan.DG	Indonesia_Sulawesi_HG	Laos_LN_BA.SG		-0.892	1.664	0.229		0.125	0.160	0.050		0.0007	-0.883	1.6507	0.2323
Indonesia_Kayoa_GuaUattamdi_N	Papuan.DG	Indonesia_Sulawesi_HG	Laos_LN_BA.SG		-0.964	1.658	0.306		0.096	0.138	0.056		0.0000	-0.959	1.6492	0.3099
Indonesia_Komodo_NtodoLeseh_Majapahit	Papuan.DG	Indonesia_Sulawesi_HG	Laos_LN_BA.SG		-0.422	1.093	0.329		0.080	0.135	0.064		0.6231	-0.416	1.0813	0.3347
Indonesia_LN_BA_IA.SG	Papuan.DG	Indonesia_Sulawesi_HG	Laos_LN_BA.SG		-0.164	0.859	0.305		0.089	0.171	0.086		0.4617	-0.154	0.8411	0.3138
Indonesia_LN_BA_IA.WGC	Papuan.DG	Indonesia_Sulawesi_HG	Laos_LN_BA.SG		-0.321	1.116	0.206		0.114	0.264	0.154		0.2165	-0.305	1.0789	0.2268
Indonesia_Loyang_Mendale_Cave	Papuan.DG	Indonesia_Sulawesi_HG	Laos_LN_BA.SG		-0.620	1.272	0.348		0.100	0.166	0.072		0.0000	-0.610	1.2548	0.3556
Indonesia_Morotai_AruManara_EBA	Papuan.DG	Indonesia_Sulawesi_HG	Laos_LN_BA.SG		-1.004	1.716	0.288		0.090	0.119	0.045		0.0000	-0.999	1.7093	0.2905
Indonesia_Morotai_TanjungPinang_N_EBA	Papuan.DG	Indonesia_Sulawesi_HG	Laos_LN_BA.SG		-0.959	1.656	0.303		0.080	0.108	0.043		0.0000	-0.956	1.6511	0.3053
Indonesia_Pantar_JarengBori_Majapahit_PreColonial	Papuan.DG	Indonesia_Sulawesi_HG	Laos_LN_BA.SG		-0.615	1.358	0.257		0.130	0.167	0.047		0.0000	-0.602	1.3420	0.2609
Indonesia_Sulawesi_Topogaro_250BP	Papuan.DG	Indonesia_Sulawesi_HG	Laos_LN_BA.SG		-1.108	1.780	0.327		0.089	0.133	0.060		0.0000	-1.104	1.7733	0.3313
Indonesia_Flores_LiangBua_N_ProtoMetallic	Taiwan_Hanben_IA	Laos_Hòabìnhian.SG	Papuan.DG	Indonesia_Sulawesi_HG	-2.300	-6.741	-6.321	16.362	12893.210	26850.228	29292.412	69035.849	0.0000	16249.	33833.	36914.	-86996
Indonesia_Flores_LiangToge_LIA	Taiwan_Hanben_IA	Laos_Hòabìnhian.SG	Papuan.DG	Indonesia_Sulawesi_HG	0.497	-0.024	0.541	-0.014	0.072	0.123	0.314	0.458	0.0722	0.4621	-0.058	0.3520	0.2445
Indonesia_Kayoa_GuaUattamdi_N	Taiwan_Hanben_IA	Laos_Hòabìnhian.SG	Papuan.DG	Indonesia_Sulawesi_HG	0.635	-0.139	0.270	0.234	0.150	0.253	0.347	0.728	0.0001	0.6370	-0.116	0.2710	0.2084
Indonesia_Komodo_NtodoLeseh_Majapahit	Taiwan_Hanben_IA	Laos_Hòabìnhian.SG	Papuan.DG	Indonesia_Sulawesi_HG	-2.079	-3.410	-4.927	11.416	15.761	24.416	30.721	70.826	0.0716	56.319	85.975	108.69	-249.9
Indonesia_LN_BA_IA.SG	Taiwan_Hanben_IA	Laos_Hòabìnhian.SG	Papuan.DG	Indonesia_Sulawesi_HG	-0.105	-0.504	-0.460	2.070	0.196	0.662	0.190	0.882	0.0577	0.1025	0.0623	-0.340	1.1754
Indonesia_LN_BA_IA.WGC	Taiwan_Hanben_IA	Laos_Hòabìnhian.SG	Papuan.DG	Indonesia_Sulawesi_HG	0.113	0.427	-0.449	0.909	0.116	0.226	0.153	0.254	0.1897	0.1425	0.3936	-0.407	0.8715
Indonesia_Loyang_Mendale_Cave	Taiwan_Hanben_IA	Laos_Hòabìnhian.SG	Papuan.DG	Indonesia_Sulawesi_HG	9.808	27.340	7.844	-43.992	7882.191	22970.302	6762.571	37614.165	0.0000	3104.4	8872.9	2692.3	-14668
Indonesia_Morotai_AruManara_EBA	Taiwan_Hanben_IA	Laos_Hòabìnhian.SG	Papuan.DG	Indonesia_Sulawesi_HG	0.545	-0.127	0.166	0.415	0.095	0.181	0.267	0.532	0.0000	0.6363	0.0654	0.3943	-0.096
Indonesia_Morotai_TanjungPinang_N_EBA	Taiwan_Hanben_IA	Laos_Hòabìnhian.SG	Papuan.DG	Indonesia_Sulawesi_HG	0.596	-0.010	0.254	0.159	0.037	0.070	0.109	0.193	0.0000	0.5975	-0.010	0.2562	0.1571
Indonesia_Pantar_JarengBori_Majapahit_PreColonial	Taiwan_Hanben_IA	Laos_Hòabìnhian.SG	Papuan.DG	Indonesia_Sulawesi_HG	0.730	1.251	1.655	-2.636	1.054	3.343	4.237	8.613	0.0074	-2.004	-7.231	-9.454	19.689
Indonesia_Sulawesi_Topogaro_250BP	Taiwan_Hanben_IA	Laos_Hòabìnhian.SG	Papuan.DG	Indonesia_Sulawesi_HG	1.089	0.400	0.766	-1.255	0.315	0.471	0.631	1.382	0.0003	0.8329	0.0499	0.2618	-0.144
Indonesia_Flores_LiangBua_N_ProtoMetallic	Taiwan_Hanben_IA	Laos_Hòabìnhian.SG	Papuan.DG	Laos_LN_BA.SG	0.368	0.054	0.123	0.454	0.058	0.071	0.051	0.069	0.0005	0.3688	0.0568	0.1210	0.4532
Indonesia_Flores_LiangToge_LIA	Taiwan_Hanben_IA	Laos_Hòabìnhian.SG	Papuan.DG	Laos_LN_BA.SG	0.533	0.022	0.498	-0.053	0.049	0.059	0.048	0.063	0.2982	0.5312	0.0226	0.4969	-0.050
Indonesia_Kayoa_GuaUattamdi_N	Taiwan_Hanben_IA	Laos_Hòabìnhian.SG	Papuan.DG	Laos_LN_BA.SG	0.562	0.030	0.262	0.147	0.047	0.056	0.044	0.058	0.4268	0.5606	0.0314	0.2601	0.1478
Indonesia_Komodo_NtodoLeseh_Majapahit	Taiwan_Hanben_IA	Laos_Hòabìnhian.SG	Papuan.DG	Laos_LN_BA.SG	0.360	0.170	0.199	0.271	0.066	0.131	0.079	0.096	0.0968	0.3605	0.1773	0.1944	0.2676
Indonesia_LN_BA_IA.SG	Taiwan_Hanben_IA	Laos_Hòabìnhian.SG	Papuan.DG	Laos_LN_BA.SG	0.145	0.440	-0.007	0.423	0.058	0.115	0.074	0.091	0.0770	0.1449	0.4346	-0.003	0.4238
Indonesia_LN_BA_IA.WGC	Taiwan_Hanben_IA	Laos_Hòabìnhian.SG	Papuan.DG	Laos_LN_BA.SG	0.200	0.545	-0.112	0.366	0.099	0.346	0.185	0.185	0.0387	0.2094	0.4469	-0.058	0.4021
Indonesia_Loyang_Mendale_Cave	Taiwan_Hanben_IA	Laos_Hòabìnhian.SG	Papuan.DG	Laos_LN_BA.SG	0.417	0.325	-0.025	0.283	0.046	0.055	0.039	0.058	0.0082	0.4184	0.3242	-0.024	0.2819
Indonesia_Morotai_AruManara_EBA	Taiwan_Hanben_IA	Laos_Hòabìnhian.SG	Papuan.DG	Laos_LN_BA.SG	0.666	0.041	0.355	-0.062	0.030	0.033	0.027	0.036	0.0207	0.6651	0.0412	0.3543	-0.060
Indonesia_Morotai_TanjungPinang_N_EBA	Taiwan_Hanben_IA	Laos_Hòabìnhian.SG	Papuan.DG	Laos_LN_BA.SG	0.672	0.009	0.370	-0.051	0.028	0.032	0.026	0.034	0.0215	0.6711	0.0099	0.3698	-0.050
Indonesia_Pantar_JarengBori_Majapahit_PreColonial	Taiwan_Hanben_IA	Laos_Hòabìnhian.SG	Papuan.DG	Laos_LN_BA.SG	0.380	0.066	0.494	0.060	0.050	0.063	0.053	0.062	0.0395	0.3796	0.0670	0.4923	0.0610
Indonesia_Sulawesi_Topogaro_250BP	Taiwan_Hanben_IA	Laos_Hòabìnhian.SG	Papuan.DG	Laos_LN_BA.SG	0.817	-0.024	0.207	0.000	0.051	0.054	0.039	0.064	0.0090	0.8167	-0.022	0.2052	0.0003
Indonesia_Flores_LiangBua_N_ProtoMetallic	Taiwan_Hanben_IA	Laos_Hòabìnhian.SG	Indonesia_Sulawesi_HG	Laos_LN_BA.SG	0.289	-0.176	0.429	0.459	0.052	0.044	0.040	0.063	0.0715	0.2897	-0.175	0.4286	0.4570
Indonesia_Flores_LiangToge_LIA	Taiwan_Hanben_IA	Laos_Hòabìnhian.SG	Indonesia_Sulawesi_HG	Laos_LN_BA.SG	0.307	-0.495	1.131	0.058	0.061	0.057	0.047	0.079	0.0167	0.3060	-0.494	1.1295	0.0589
Indonesia_Kayoa_GuaUattamdi_N	Taiwan_Hanben_IA	Laos_Hòabìnhian.SG	Indonesia_Sulawesi_HG	Laos_LN_BA.SG	0.414	-0.404	0.823	0.167	0.055	0.048	0.044	0.071	0.0236	0.4126	-0.404	0.8228	0.1686
Indonesia_Komodo_NtodoLeseh_Majapahit	Taiwan_Hanben_IA	Laos_Hòabìnhian.SG	Indonesia_Sulawesi_HG	Laos_LN_BA.SG	0.170	-0.533	1.013	0.350	0.087	0.117	0.083	0.123	0.1189	0.1741	-0.522	1.0063	0.3423
Indonesia_LN_BA_IA.SG	Taiwan_Hanben_IA	Laos_Hòabìnhian.SG	Indonesia_Sulawesi_HG	Laos_LN_BA.SG	0.144	0.410	0.032	0.414	0.055	0.075	0.081	0.080	0.4888	0.1446	0.4058	0.0376	0.4118
Indonesia_LN_BA_IA.WGC	Taiwan_Hanben_IA	Laos_Hòabìnhian.SG	Indonesia_Sulawesi_HG	Laos_LN_BA.SG	0.220	0.223	0.153	0.404	0.093	0.139	0.157	0.133	0.0901	0.2275	0.2188	0.1630	0.3906
Indonesia_Loyang_Mendale_Cave	Taiwan_Hanben_IA	Laos_Hòabìnhian.SG	Indonesia_Sulawesi_HG	Laos_LN_BA.SG	0.433	0.300	-0.008	0.275	0.046	0.042	0.037	0.058	0.0426	0.4333	0.2993	-0.007	0.2743
Indonesia_Morotai_AruManara_EBA	Taiwan_Hanben_IA	Laos_Hòabìnhian.SG	Indonesia_Sulawesi_HG	Laos_LN_BA.SG	0.429	-0.483	1.009	0.045	0.048	0.039	0.033	0.061	0.0000	0.4284	-0.482	1.0086	0.0451
Indonesia_Morotai_TanjungPinang_N_EBA	Taiwan_Hanben_IA	Laos_Hòabìnhian.SG	Indonesia_Sulawesi_HG	Laos_LN_BA.SG	0.409	-0.454	0.962	0.082	0.047	0.038	0.032	0.059	0.0000	0.4097	-0.452	0.9606	0.0820
Indonesia_Pantar_JarengBori_Majapahit_PreColonial	Taiwan_Hanben_IA	Laos_Hòabìnhian.SG	Indonesia_Sulawesi_HG	Laos_LN_BA.SG	0.204	-0.598	1.280	0.114	0.067	0.058	0.044	0.089	0.0019	0.2035	-0.596	1.2795	0.1131
Indonesia_Sulawesi_Topogaro_250BP	Taiwan_Hanben_IA	Laos_Hòabìnhian.SG	Indonesia_Sulawesi_HG	Laos_LN_BA.SG	0.664	-0.220	0.505	0.052	0.052	0.041	0.034	0.065	0.0002	0.6640	-0.220	0.5042	0.0521
Indonesia_Flores_LiangBua_N_ProtoMetallic	Taiwan_Hanben_IA	Papuan.DG	Indonesia_Sulawesi_HG	Laos_LN_BA.SG	0.407	0.305	-0.153	0.441	0.093	0.217	0.290	0.070	0.0000	0.3429	0.1234	0.0977	0.4357
Indonesia_Flores_LiangToge_LIA	Taiwan_Hanben_IA	Papuan.DG	Indonesia_Sulawesi_HG	Laos_LN_BA.SG	0.557	0.593	-0.091	-0.059	0.081	0.209	0.245	0.069	0.1879	0.5841	0.6281	-0.133	-0.079
Indonesia_Kayoa_GuaUattamdi_N	Taiwan_Hanben_IA	Papuan.DG	Indonesia_Sulawesi_HG	Laos_LN_BA.SG	0.553	0.234	0.080	0.132	0.077	0.190	0.253	0.057	0.0158	0.5673	0.2772	0.0204	0.1348
Indonesia_Komodo_NtodoLeseh_Majapahit	Taiwan_Hanben_IA	Papuan.DG	Indonesia_Sulawesi_HG	Laos_LN_BA.SG	-0.309	-1.348	2.511	0.146	1.802	4.375	6.643	0.498	0.1777	-8.627	-21.44	33.146	-2.078
Indonesia_LN_BA_IA.SG	Taiwan_Hanben_IA	Papuan.DG	Indonesia_Sulawesi_HG	Laos_LN_BA.SG	-0.026	-0.510	1.494	0.042	0.360	2.106	3.821	1.361	0.0884	1.9812	11.215	-19.83	7.6403
Indonesia_LN_BA_IA.WGC	Taiwan_Hanben_IA	Papuan.DG	Indonesia_Sulawesi_HG	Laos_LN_BA.SG	0.140	-0.232	0.962	0.130	0.104	0.167	0.355	0.160	0.0562	0.1600	-0.189	0.8707	0.1583
Indonesia_Loyang_Mendale_Cave	Taiwan_Hanben_IA	Papuan.DG	Indonesia_Sulawesi_HG	Laos_LN_BA.SG	0.386	0.076	0.236	0.302	0.117	0.269	0.402	0.064	0.0000	0.2587	-0.252	0.7062	0.2876
Indonesia_Morotai_AruManara_EBA	Taiwan_Hanben_IA	Papuan.DG	Indonesia_Sulawesi_HG	Laos_LN_BA.SG	0.612	0.256	0.170	-0.037	0.055	0.129	0.157	0.039	0.0000	0.6000	0.2368	0.1927	-0.029
Indonesia_Morotai_TanjungPinang_N_EBA	Taiwan_Hanben_IA	Papuan.DG	Indonesia_Sulawesi_HG	Laos_LN_BA.SG	0.615	0.235	0.177	-0.027	0.048	0.094	0.115	0.037	0.0002	0.6236	0.2508	0.1567	-0.031
Indonesia_Pantar_JarengBori_Majapahit_PreColonial	Taiwan_Hanben_IA	Papuan.DG	Indonesia_Sulawesi_HG	Laos_LN_BA.SG	0.323	0.240	0.355	0.082	0.105	0.422	0.502	0.062	0.0014	0.3534	0.2459	0.3503	0.0502
Indonesia_Sulawesi_Topogaro_250BP	Taiwan_Hanben_IA	Papuan.DG	Indonesia_Sulawesi_HG	Laos_LN_BA.SG	0.829	0.262	-0.109	0.018	0.096	0.176	0.243	0.064	0.0036	0.7221	-0.001	0.2582	0.0214
Indonesia_Flores_LiangBua_N_ProtoMetallic	Laos_Hòabìnhian.SG	Papuan.DG	Indonesia_Sulawesi_HG	Laos_LN_BA.SG	-0.579	-0.474	1.522	0.531	0.196	0.138	0.198	0.059	0.0016	-0.554	-0.477	1.4972	0.5350
Indonesia_Flores_LiangToge_LIA	Laos_Hòabìnhian.SG	Papuan.DG	Indonesia_Sulawesi_HG	Laos_LN_BA.SG	-0.409	-0.680	1.834	0.255	0.271	0.180	0.219	0.055	0.0099	-0.380	-0.678	1.7993	0.2595
Indonesia_Kayoa_GuaUattamdi_N	Laos_Hòabìnhian.SG	Papuan.DG	Indonesia_Sulawesi_HG	Laos_LN_BA.SG	-0.489	-0.708	1.848	0.349	0.237	0.150	0.188	0.061	0.0015	-0.475	-0.708	1.8292	0.3543
Indonesia_Komodo_NtodoLeseh_Majapahit	Laos_Hòabìnhian.SG	Papuan.DG	Indonesia_Sulawesi_HG	Laos_LN_BA.SG	-0.205	-0.354	1.195	0.364	0.196	0.101	0.185	0.075	0.5071	-0.178	-0.350	1.1614	0.3668
Indonesia_LN_BA_IA.SG	Laos_Hòabìnhian.SG	Papuan.DG	Indonesia_Sulawesi_HG	Laos_LN_BA.SG	0.034	-0.182	0.859	0.290	0.161	0.096	0.216	0.086	0.3312	0.0602	-0.179	0.8162	0.3026
Indonesia_LN_BA_IA.WGC	Laos_Hòabìnhian.SG	Papuan.DG	Indonesia_Sulawesi_HG	Laos_LN_BA.SG	0.505	-0.492	0.865	0.122	0.395	0.177	0.283	0.154	0.2699	0.4076	-0.476	0.9610	0.1078
Indonesia_Loyang_Mendale_Cave	Laos_Hòabìnhian.SG	Papuan.DG	Indonesia_Sulawesi_HG	Laos_LN_BA.SG	-0.642	-0.492	1.880	0.255	0.430	0.129	0.519	0.123	0.0001	-0.473	-0.497	1.6757	0.2951
Indonesia_Morotai_AruManara_EBA	Laos_Hòabìnhian.SG	Papuan.DG	Indonesia_Sulawesi_HG	Laos_LN_BA.SG	-0.548	-0.696	1.916	0.328	0.206	0.136	0.161	0.047	0.0000	-0.533	-0.697	1.9007	0.3308
Indonesia_Morotai_TanjungPinang_N_EBA	Laos_Hòabìnhian.SG	Papuan.DG	Indonesia_Sulawesi_HG	Laos_LN_BA.SG	-0.488	-0.678	1.827	0.339	0.198	0.136	0.140	0.045	0.0000	-0.476	-0.681	1.8158	0.3417
Indonesia_Pantar_JarengBori_Majapahit_PreColonial	Laos_Hòabìnhian.SG	Papuan.DG	Indonesia_Sulawesi_HG	Laos_LN_BA.SG	-0.340	-0.472	1.549	0.262	0.182	0.141	0.201	0.046	0.0166	-0.325	-0.465	1.5242	0.2665
Indonesia_Sulawesi_Topogaro_250BP	Laos_Hòabìnhian.SG	Papuan.DG	Indonesia_Sulawesi_HG	Laos_LN_BA.SG	-0.495	-0.874	2.001	0.368	0.205	0.123	0.181	0.065	0.0002	-0.484	-0.874	1.9862	0.3722

## Sheet: B
Targets	Sources	Fixed outgroups	Database
Indonesia_Tanimbar_AlusiKrawain.DG	#rotation	Mbuti.DG	1240k
Indonesia_Alor.DG		English.DG
Indonesia_Bali_Gadon.DG	#Austronesian	Brahui.DG
Indonesia_Flores_Bena.DG	Taiwan_Hanben_IA	ONG.SG
Indonesia_Flores_Bere.DG		Yakut.DG
Indonesia_Flores_Cibol.DG	#Hòabìnhian	Oroqen.DG
Indonesia_Java_Dieng.DG	Laos_Hòabìnhian.SG	China_Lahu.DG
Indonesia_Kei_Ohoidertutu.DG		Miao.DG
Indonesia_Kei_Faan.DG	#Papuan	Dai.DG
Indonesia_Tanimbar_Fordata.DG	Papuan.DG	Ami.DG
Indonesia_Lembata_TimurKadakewa.DG	Indonesia_Sulawesi_HG	Denisova.DG
Indonesia_Lembata_Waipukang.DG
Indonesia_Sulawesi_Kajang.DG	#Neolithic_MSEA
Indonesia_Tanimbar_Makatian.DG	Laos_LN_BA.SG
Indonesia_Mentawai.DG
Indonesia_Nias_Hilitobara.DG
Indonesia_Nias_Gomo.DG
Indonesia_Flores_Rampasasa.DG
Indonesia_Tanimbar_SangliatDol.DG
Indonesia_Sulawesi_Mandar.DG
Indonesia_Sumatra_Toba.DG
Indonesia_Borneo_Maanyan.DG
Indonesia_Tanimbar_Tumbur.DG
Indonesia_Kei_Waur.DG
Successful Models
target	source1	source2	source3	source4	ratio1	ratio2	ratio3	ratio4	std.error1	std.error2	std.error3	std.error4	tail	Jackknife1	Jackknife2	Jackknife3	Jackknife4
Indonesia_Bali_Gadon.DG	Taiwan_Hanben_IA	Laos_Hòabìnhian.SG	Indonesia_Sulawesi_HG	Laos_LN_BA.SG	0.299	0.068	0.035	0.598	0.050	0.042	0.035	0.062	0.0887	0.3013	0.0682	0.0352	0.5950
Indonesia_Bali_Gadon.DG	Taiwan_Hanben_IA	Laos_Hòabìnhian.SG	Laos_LN_BA.SG		0.297	0.087	0.616		0.052	0.025	0.065		0.0288	0.2982	0.0878	0.6138
Indonesia_Bali_Gadon.DG	Taiwan_Hanben_IA	Indonesia_Sulawesi_HG	Laos_LN_BA.SG		0.291	0.078	0.632		0.049	0.021	0.058		0.0266	0.2918	0.0780	0.6301
Indonesia_Flores_Bena.DG	Taiwan_Hanben_IA	Laos_Hòabìnhian.SG	Papuan.DG	Laos_LN_BA.SG	0.363	0.115	0.329	0.193	0.021	0.023	0.018	0.026	0.2150	0.3629	0.1142	0.3297	0.1931
Indonesia_Flores_Bere.DG	Taiwan_Hanben_IA	Laos_Hòabìnhian.SG	Papuan.DG	Laos_LN_BA.SG	0.394	0.103	0.201	0.302	0.030	0.034	0.025	0.039	0.1276	0.3946	0.1039	0.2007	0.3006
Indonesia_Flores_Bere.DG	Taiwan_Hanben_IA	Papuan.DG	Laos_LN_BA.SG		0.384	0.269	0.347		0.031	0.012	0.037		0.0229	0.3847	0.2687	0.3464
Indonesia_Flores_Cibol.DG	Taiwan_Hanben_IA	Laos_Hòabìnhian.SG	Papuan.DG	Laos_LN_BA.SG	0.367	0.111	0.194	0.328	0.024	0.025	0.019	0.030	0.0225	0.3671	0.1112	0.1944	0.3270
Indonesia_Flores_Rampasasa.DG	Taiwan_Hanben_IA	Laos_Hòabìnhian.SG	Papuan.DG	Laos_LN_BA.SG	0.409	0.111	0.206	0.275	0.020	0.022	0.017	0.025	0.0119	0.4095	0.1101	0.2061	0.2741
Indonesia_Java_Dieng.DG	Taiwan_Hanben_IA	Laos_Hòabìnhian.SG	Indonesia_Sulawesi_HG	Laos_LN_BA.SG	0.310	0.036	0.034	0.619	0.034	0.027	0.023	0.043	0.0583	0.3119	0.0359	0.0345	0.6176
Indonesia_Java_Dieng.DG	Taiwan_Hanben_IA	Laos_Hòabìnhian.SG	Laos_LN_BA.SG		0.298	0.060	0.642		0.035	0.017	0.045		0.0190	0.2996	0.0598	0.6404
Indonesia_Java_Dieng.DG	Taiwan_Hanben_IA	Indonesia_Sulawesi_HG	Laos_LN_BA.SG		0.305	0.054	0.641		0.033	0.014	0.040		0.0115	0.3061	0.0547	0.6390
Indonesia_Kei_Faan.DG	Taiwan_Hanben_IA	Papuan.DG			0.512	0.488			0.012	0.012			0.8024	0.5117	0.4882
Indonesia_Kei_Ohoidertutu.DG	Taiwan_Hanben_IA	Papuan.DG			0.521	0.479			0.011	0.011			0.0907	0.5212	0.4787
Indonesia_Kei_Waur.DG	Taiwan_Hanben_IA	Papuan.DG			0.476	0.524			0.011	0.011			0.1587	0.4763	0.5236
Indonesia_Lembata_TimurKadakewa.DG	Taiwan_Hanben_IA	Laos_Hòabìnhian.SG	Papuan.DG	Laos_LN_BA.SG	0.409	0.094	0.385	0.112	0.023	0.027	0.021	0.029	0.1558	0.4085	0.0937	0.3851	0.1125
Indonesia_Lembata_Waipukang.DG	Taiwan_Hanben_IA	Laos_Hòabìnhian.SG	Papuan.DG	Laos_LN_BA.SG	0.479	0.072	0.404	0.045	0.028	0.029	0.024	0.034	0.0514	0.4787	0.0718	0.4038	0.0455
Indonesia_Lembata_Waipukang.DG	Taiwan_Hanben_IA	Papuan.DG	Laos_LN_BA.SG		0.483	0.454	0.063		0.027	0.011	0.032		0.0342	0.4827	0.4542	0.0629
Indonesia_Lembata_Waipukang.DG	Taiwan_Hanben_IA	Laos_Hòabìnhian.SG	Papuan.DG		0.510	0.104	0.386		0.011	0.027	0.023		0.0176	0.5096	0.1040	0.3862
Indonesia_Mentawai.DG	Taiwan_Hanben_IA	Indonesia_Sulawesi_HG	Laos_LN_BA.SG		0.781	0.052	0.167		0.026	0.011	0.031		0.7790	0.7810	0.0518	0.1671
Indonesia_Nias_Gomo.DG	Taiwan_Hanben_IA	Indonesia_Sulawesi_HG	Laos_LN_BA.SG		0.821	0.037	0.142		0.027	0.010	0.030		0.5035	0.8208	0.0366	0.1424
Indonesia_Nias_Hilitobara.DG	Taiwan_Hanben_IA	Indonesia_Sulawesi_HG	Laos_LN_BA.SG		0.845	0.054	0.101		0.026	0.010	0.030		0.1039	0.8451	0.0538	0.1010
Indonesia_Nias_Hilitobara.DG	Taiwan_Hanben_IA	Laos_Hòabìnhian.SG	Indonesia_Sulawesi_HG	Laos_LN_BA.SG	0.852	0.030	0.032	0.086	0.027	0.019	0.016	0.033	0.0438	0.8515	0.0301	0.0323	0.0859
Indonesia_Nias_Hilitobara.DG	Taiwan_Hanben_IA	Laos_Hòabìnhian.SG	Indonesia_Sulawesi_HG		0.919	0.052	0.029		0.009	0.018	0.017		0.0284	0.9189	0.0514	0.0296
Indonesia_Tanimbar_AlusiKrawain.DG	Taiwan_Hanben_IA	Papuan.DG			0.562	0.438			0.015	0.015			0.0337	0.5615	0.4384
Indonesia_Tanimbar_AlusiKrawain.DG	Taiwan_Hanben_IA	Laos_Hòabìnhian.SG	Papuan.DG		0.547	0.057	0.396		0.019	0.051	0.042		0.0198	0.5462	0.0590	0.3946
Indonesia_Tanimbar_Fordata.DG	Taiwan_Hanben_IA	Papuan.DG			0.573	0.427			0.016	0.016			0.2666	0.5735	0.4264
Indonesia_Tanimbar_Makatian.DG	Taiwan_Hanben_IA	Papuan.DG			0.558	0.442			0.015	0.015			0.1035	0.5574	0.4425
Indonesia_Tanimbar_Tumbur.DG	Taiwan_Hanben_IA	Papuan.DG			0.596	0.404			0.015	0.015			0.1359	0.5956	0.4043
Indonesia_Tanimbar_Tumbur.DG	Taiwan_Hanben_IA	Laos_Hòabìnhian.SG	Papuan.DG		0.580	0.054	0.366		0.018	0.042	0.035		0.1002	0.5796	0.0552	0.3651
All Models
target	source1	source2	source3	source4	ratio1	ratio2	ratio3	ratio4	std.error1	std.error2	std.error3	std.error4	tail	Jackknife1	Jackknife2	Jackknife3	Jackknife4
Indonesia_Alor.DG	Taiwan_Hanben_IA				0.000				0.000				0.0000	1.0000
Indonesia_Bali_Gadon.DG	Taiwan_Hanben_IA				0.000				0.000				0.0000	1.0000
Indonesia_Borneo_Maanyan.DG	Taiwan_Hanben_IA				0.000				0.000				0.0000	1.0000
Indonesia_Flores_Bena.DG	Taiwan_Hanben_IA				0.000				0.000				0.0000	1.0000
Indonesia_Flores_Bere.DG	Taiwan_Hanben_IA				0.000				0.000				0.0000	1.0000
Indonesia_Flores_Cibol.DG	Taiwan_Hanben_IA				0.000				0.000				0.0000	1.0000
Indonesia_Flores_Rampasasa.DG	Taiwan_Hanben_IA				0.000				0.000				0.0000	1.0000
Indonesia_Java_Dieng.DG	Taiwan_Hanben_IA				0.000				0.000				0.0000	1.0000
Indonesia_Kei_Faan.DG	Taiwan_Hanben_IA				0.000				0.000				0.0000	1.0000
Indonesia_Kei_Ohoidertutu.DG	Taiwan_Hanben_IA				0.000				0.000				0.0000	1.0000
Indonesia_Kei_Waur.DG	Taiwan_Hanben_IA				0.000				0.000				0.0000	1.0000
Indonesia_Lembata_TimurKadakewa.DG	Taiwan_Hanben_IA				0.000				0.000				0.0000	1.0000
Indonesia_Lembata_Waipukang.DG	Taiwan_Hanben_IA				0.000				0.000				0.0000	1.0000
Indonesia_Mentawai.DG	Taiwan_Hanben_IA				0.000				0.000				0.0000	1.0000
Indonesia_Nias_Gomo.DG	Taiwan_Hanben_IA				0.000				0.000				0.0000	1.0000
Indonesia_Nias_Hilitobara.DG	Taiwan_Hanben_IA				0.000				0.000				0.0000	1.0000
Indonesia_Sulawesi_Kajang.DG	Taiwan_Hanben_IA				0.000				0.000				0.0000	1.0000
Indonesia_Sulawesi_Mandar.DG	Taiwan_Hanben_IA				0.000				0.000				0.0000	1.0000
Indonesia_Sumatra_Toba.DG	Taiwan_Hanben_IA				0.000				0.000				0.0000	1.0000
Indonesia_Tanimbar_AlusiKrawain.DG	Taiwan_Hanben_IA				0.000				0.000				0.0000	1.0000
Indonesia_Tanimbar_Fordata.DG	Taiwan_Hanben_IA				0.000				0.000				0.0000	1.0000
Indonesia_Tanimbar_Makatian.DG	Taiwan_Hanben_IA				0.000				0.000				0.0000	1.0000
Indonesia_Tanimbar_SangliatDol.DG	Taiwan_Hanben_IA				0.000				0.000				0.0000	1.0000
Indonesia_Tanimbar_Tumbur.DG	Taiwan_Hanben_IA				0.000				0.000				0.0000	1.0000
Indonesia_Alor.DG	Laos_Hòabìnhian.SG				0.000				0.000				0.0000	1.0000
Indonesia_Bali_Gadon.DG	Laos_Hòabìnhian.SG				0.000				0.000				0.0000	1.0000
Indonesia_Borneo_Maanyan.DG	Laos_Hòabìnhian.SG				0.000				0.000				0.0000	1.0000
Indonesia_Flores_Bena.DG	Laos_Hòabìnhian.SG				0.000				0.000				0.0000	1.0000
Indonesia_Flores_Bere.DG	Laos_Hòabìnhian.SG				0.000				0.000				0.0000	1.0000
Indonesia_Flores_Cibol.DG	Laos_Hòabìnhian.SG				0.000				0.000				0.0000	1.0000
Indonesia_Flores_Rampasasa.DG	Laos_Hòabìnhian.SG				0.000				0.000				0.0000	1.0000
Indonesia_Java_Dieng.DG	Laos_Hòabìnhian.SG				0.000				0.000				0.0000	1.0000
Indonesia_Kei_Faan.DG	Laos_Hòabìnhian.SG				0.000				0.000				0.0000	1.0000
Indonesia_Kei_Ohoidertutu.DG	Laos_Hòabìnhian.SG				0.000				0.000				0.0000	1.0000
Indonesia_Kei_Waur.DG	Laos_Hòabìnhian.SG				0.000				0.000				0.0000	1.0000
Indonesia_Lembata_TimurKadakewa.DG	Laos_Hòabìnhian.SG				0.000				0.000				0.0000	1.0000
Indonesia_Lembata_Waipukang.DG	Laos_Hòabìnhian.SG				0.000				0.000				0.0000	1.0000
Indonesia_Mentawai.DG	Laos_Hòabìnhian.SG				0.000				0.000				0.0000	1.0000
Indonesia_Nias_Gomo.DG	Laos_Hòabìnhian.SG				0.000				0.000				0.0000	1.0000
Indonesia_Nias_Hilitobara.DG	Laos_Hòabìnhian.SG				0.000				0.000				0.0000	1.0000
Indonesia_Sulawesi_Kajang.DG	Laos_Hòabìnhian.SG				0.000				0.000				0.0000	1.0000
Indonesia_Sulawesi_Mandar.DG	Laos_Hòabìnhian.SG				0.000				0.000				0.0000	1.0000
Indonesia_Sumatra_Toba.DG	Laos_Hòabìnhian.SG				0.000				0.000				0.0000	1.0000
Indonesia_Tanimbar_AlusiKrawain.DG	Laos_Hòabìnhian.SG				0.000				0.000				0.0000	1.0000
Indonesia_Tanimbar_Fordata.DG	Laos_Hòabìnhian.SG				0.000				0.000				0.0000	1.0000
Indonesia_Tanimbar_Makatian.DG	Laos_Hòabìnhian.SG				0.000				0.000				0.0000	1.0000
Indonesia_Tanimbar_SangliatDol.DG	Laos_Hòabìnhian.SG				0.000				0.000				0.0000	1.0000
Indonesia_Tanimbar_Tumbur.DG	Laos_Hòabìnhian.SG				0.000				0.000				0.0000	1.0000
Indonesia_Alor.DG	Papuan.DG				0.000				0.000				0.0000	1.0000
Indonesia_Bali_Gadon.DG	Papuan.DG				0.000				0.000				0.0000	1.0000
Indonesia_Borneo_Maanyan.DG	Papuan.DG				0.000				0.000				0.0000	1.0000
Indonesia_Flores_Bena.DG	Papuan.DG				0.000				0.000				0.0000	1.0000
Indonesia_Flores_Bere.DG	Papuan.DG				0.000				0.000				0.0000	1.0000
Indonesia_Flores_Cibol.DG	Papuan.DG				0.000				0.000				0.0000	1.0000
Indonesia_Flores_Rampasasa.DG	Papuan.DG				0.000				0.000				0.0000	1.0000
Indonesia_Java_Dieng.DG	Papuan.DG				0.000				0.000				0.0000	1.0000
Indonesia_Kei_Faan.DG	Papuan.DG				0.000				0.000				0.0000	1.0000
Indonesia_Kei_Ohoidertutu.DG	Papuan.DG				0.000				0.000				0.0000	1.0000
Indonesia_Kei_Waur.DG	Papuan.DG				0.000				0.000				0.0000	1.0000
Indonesia_Lembata_TimurKadakewa.DG	Papuan.DG				0.000				0.000				0.0000	1.0000
Indonesia_Lembata_Waipukang.DG	Papuan.DG				0.000				0.000				0.0000	1.0000
Indonesia_Mentawai.DG	Papuan.DG				0.000				0.000				0.0000	1.0000
Indonesia_Nias_Gomo.DG	Papuan.DG				0.000				0.000				0.0000	1.0000
Indonesia_Nias_Hilitobara.DG	Papuan.DG				0.000				0.000				0.0000	1.0000
Indonesia_Sulawesi_Kajang.DG	Papuan.DG				0.000				0.000				0.0000	1.0000
Indonesia_Sulawesi_Mandar.DG	Papuan.DG				0.000				0.000				0.0000	1.0000
Indonesia_Sumatra_Toba.DG	Papuan.DG				0.000				0.000				0.0000	1.0000
Indonesia_Tanimbar_AlusiKrawain.DG	Papuan.DG				0.000				0.000				0.0000	1.0000
Indonesia_Tanimbar_Fordata.DG	Papuan.DG				0.000				0.000				0.0000	1.0000
Indonesia_Tanimbar_Makatian.DG	Papuan.DG				0.000				0.000				0.0000	1.0000
Indonesia_Tanimbar_SangliatDol.DG	Papuan.DG				0.000				0.000				0.0000	1.0000
Indonesia_Tanimbar_Tumbur.DG	Papuan.DG				0.000				0.000				0.0000	1.0000
Indonesia_Alor.DG	Indonesia_Sulawesi_HG				0.000				0.000				0.0000	1.0000
Indonesia_Bali_Gadon.DG	Indonesia_Sulawesi_HG				0.000				0.000				0.0000	1.0000
Indonesia_Borneo_Maanyan.DG	Indonesia_Sulawesi_HG				0.000				0.000				0.0000	1.0000
Indonesia_Flores_Bena.DG	Indonesia_Sulawesi_HG				0.000				0.000				0.0000	1.0000
Indonesia_Flores_Bere.DG	Indonesia_Sulawesi_HG				0.000				0.000				0.0000	1.0000
Indonesia_Flores_Cibol.DG	Indonesia_Sulawesi_HG				0.000				0.000				0.0000	1.0000
Indonesia_Flores_Rampasasa.DG	Indonesia_Sulawesi_HG				0.000				0.000				0.0000	1.0000
Indonesia_Java_Dieng.DG	Indonesia_Sulawesi_HG				0.000				0.000				0.0000	1.0000
Indonesia_Kei_Faan.DG	Indonesia_Sulawesi_HG				0.000				0.000				0.0000	1.0000
Indonesia_Kei_Ohoidertutu.DG	Indonesia_Sulawesi_HG				0.000				0.000				0.0000	1.0000
Indonesia_Kei_Waur.DG	Indonesia_Sulawesi_HG				0.000				0.000				0.0000	1.0000
Indonesia_Lembata_TimurKadakewa.DG	Indonesia_Sulawesi_HG				0.000				0.000				0.0000	1.0000
Indonesia_Lembata_Waipukang.DG	Indonesia_Sulawesi_HG				0.000				0.000				0.0000	1.0000
Indonesia_Mentawai.DG	Indonesia_Sulawesi_HG				0.000				0.000				0.0000	1.0000
Indonesia_Nias_Gomo.DG	Indonesia_Sulawesi_HG				0.000				0.000				0.0000	1.0000
Indonesia_Nias_Hilitobara.DG	Indonesia_Sulawesi_HG				0.000				0.000				0.0000	1.0000
Indonesia_Sulawesi_Kajang.DG	Indonesia_Sulawesi_HG				0.000				0.000				0.0000	1.0000
Indonesia_Sulawesi_Mandar.DG	Indonesia_Sulawesi_HG				0.000				0.000				0.0000	1.0000
Indonesia_Sumatra_Toba.DG	Indonesia_Sulawesi_HG				0.000				0.000				0.0000	1.0000
Indonesia_Tanimbar_AlusiKrawain.DG	Indonesia_Sulawesi_HG				0.000				0.000				0.0000	1.0000
Indonesia_Tanimbar_Fordata.DG	Indonesia_Sulawesi_HG				0.000				0.000				0.0000	1.0000
Indonesia_Tanimbar_Makatian.DG	Indonesia_Sulawesi_HG				0.000				0.000				0.0000	1.0000
Indonesia_Tanimbar_SangliatDol.DG	Indonesia_Sulawesi_HG				0.000				0.000				0.0000	1.0000
Indonesia_Tanimbar_Tumbur.DG	Indonesia_Sulawesi_HG				0.000				0.000				0.0000	1.0000
Indonesia_Alor.DG	Laos_LN_BA.SG				0.000				0.000				0.0000	1.0000
Indonesia_Bali_Gadon.DG	Laos_LN_BA.SG				0.000				0.000				0.0000	1.0000
Indonesia_Borneo_Maanyan.DG	Laos_LN_BA.SG				0.000				0.000				0.0000	1.0000
Indonesia_Flores_Bena.DG	Laos_LN_BA.SG				0.000				0.000				0.0000	1.0000
Indonesia_Flores_Bere.DG	Laos_LN_BA.SG				0.000				0.000				0.0000	1.0000
Indonesia_Flores_Cibol.DG	Laos_LN_BA.SG				0.000				0.000				0.0000	1.0000
Indonesia_Flores_Rampasasa.DG	Laos_LN_BA.SG				0.000				0.000				0.0000	1.0000
Indonesia_Java_Dieng.DG	Laos_LN_BA.SG				0.000				0.000				0.0000	1.0000
Indonesia_Kei_Faan.DG	Laos_LN_BA.SG				0.000				0.000				0.0000	1.0000
Indonesia_Kei_Ohoidertutu.DG	Laos_LN_BA.SG				0.000				0.000				0.0000	1.0000
Indonesia_Kei_Waur.DG	Laos_LN_BA.SG				0.000				0.000				0.0000	1.0000
Indonesia_Lembata_TimurKadakewa.DG	Laos_LN_BA.SG				0.000				0.000				0.0000	1.0000
Indonesia_Lembata_Waipukang.DG	Laos_LN_BA.SG				0.000				0.000				0.0000	1.0000
Indonesia_Mentawai.DG	Laos_LN_BA.SG				0.000				0.000				0.0000	1.0000
Indonesia_Nias_Gomo.DG	Laos_LN_BA.SG				0.000				0.000				0.0000	1.0000
Indonesia_Nias_Hilitobara.DG	Laos_LN_BA.SG				0.000				0.000				0.0000	1.0000
Indonesia_Sulawesi_Kajang.DG	Laos_LN_BA.SG				0.000				0.000				0.0000	1.0000
Indonesia_Sulawesi_Mandar.DG	Laos_LN_BA.SG				0.000				0.000				0.0000	1.0000
Indonesia_Sumatra_Toba.DG	Laos_LN_BA.SG				0.000				0.000				0.0000	1.0000
Indonesia_Tanimbar_AlusiKrawain.DG	Laos_LN_BA.SG				0.000				0.000				0.0000	1.0000
Indonesia_Tanimbar_Fordata.DG	Laos_LN_BA.SG				0.000				0.000				0.0000	1.0000
Indonesia_Tanimbar_Makatian.DG	Laos_LN_BA.SG				0.000				0.000				0.0000	1.0000
Indonesia_Tanimbar_SangliatDol.DG	Laos_LN_BA.SG				0.000				0.000				0.0000	1.0000
Indonesia_Tanimbar_Tumbur.DG	Laos_LN_BA.SG				0.000				0.000				0.0000	1.0000
Indonesia_Alor.DG	Taiwan_Hanben_IA	Laos_Hòabìnhian.SG			-0.440	1.440			0.039	0.039			0.0000	-0.439	1.4398
Indonesia_Bali_Gadon.DG	Taiwan_Hanben_IA	Laos_Hòabìnhian.SG			0.759	0.241			0.018	0.018			0.0000	0.7588	0.2411
Indonesia_Borneo_Maanyan.DG	Taiwan_Hanben_IA	Laos_Hòabìnhian.SG			0.848	0.152			0.009	0.009			0.0000	0.8481	0.1518
Indonesia_Flores_Bena.DG	Taiwan_Hanben_IA	Laos_Hòabìnhian.SG			-0.031	1.031			0.026	0.026			0.0000	-0.030	1.0302
Indonesia_Flores_Bere.DG	Taiwan_Hanben_IA	Laos_Hòabìnhian.SG			0.426	0.574			0.025	0.025			0.0000	0.4269	0.5730
Indonesia_Flores_Cibol.DG	Taiwan_Hanben_IA	Laos_Hòabìnhian.SG			0.284	0.716			0.022	0.022			0.0000	0.2850	0.7149
Indonesia_Flores_Rampasasa.DG	Taiwan_Hanben_IA	Laos_Hòabìnhian.SG			0.261	0.739			0.021	0.021			0.0000	0.2615	0.7384
Indonesia_Java_Dieng.DG	Taiwan_Hanben_IA	Laos_Hòabìnhian.SG			0.769	0.231			0.011	0.011			0.0000	0.7699	0.2300
Indonesia_Kei_Faan.DG	Taiwan_Hanben_IA	Laos_Hòabìnhian.SG			-0.158	1.158			0.050	0.050			0.0000	-0.159	1.1599
Indonesia_Kei_Ohoidertutu.DG	Taiwan_Hanben_IA	Laos_Hòabìnhian.SG			-0.012	1.012			0.058	0.058			0.0000	-0.015	1.0152
Indonesia_Kei_Waur.DG	Taiwan_Hanben_IA	Laos_Hòabìnhian.SG			-0.343	1.343			0.050	0.050			0.0000	-0.344	1.3444
Indonesia_Lembata_TimurKadakewa.DG	Taiwan_Hanben_IA	Laos_Hòabìnhian.SG			-0.111	1.111			0.035	0.035			0.0000	-0.110	1.1102
Indonesia_Lembata_Waipukang.DG	Taiwan_Hanben_IA	Laos_Hòabìnhian.SG			-0.016	1.016			0.036	0.036			0.0000	-0.016	1.0164
Indonesia_Mentawai.DG	Taiwan_Hanben_IA	Laos_Hòabìnhian.SG			0.913	0.087			0.010	0.010			0.0000	0.9131	0.0868
Indonesia_Nias_Gomo.DG	Taiwan_Hanben_IA	Laos_Hòabìnhian.SG			0.931	0.069			0.010	0.010			0.0000	0.9309	0.0690
Indonesia_Nias_Hilitobara.DG	Taiwan_Hanben_IA	Laos_Hòabìnhian.SG			0.927	0.073			0.009	0.009			0.0000	0.9267	0.0732
Indonesia_Sulawesi_Kajang.DG	Taiwan_Hanben_IA	Laos_Hòabìnhian.SG			0.753	0.247			0.013	0.013			0.0000	0.7532	0.2467
Indonesia_Sulawesi_Mandar.DG	Taiwan_Hanben_IA	Laos_Hòabìnhian.SG			0.782	0.218			0.012	0.012			0.0000	0.7825	0.2174
Indonesia_Sumatra_Toba.DG	Taiwan_Hanben_IA	Laos_Hòabìnhian.SG			0.700	0.300			0.010	0.010			0.0000	0.7002	0.2997
Indonesia_Tanimbar_AlusiKrawain.DG	Taiwan_Hanben_IA	Laos_Hòabìnhian.SG			0.560	0.440			0.059	0.059			0.0000	0.5653	0.4346
Indonesia_Tanimbar_Fordata.DG	Taiwan_Hanben_IA	Laos_Hòabìnhian.SG			0.582	0.418			0.047	0.047			0.0000	0.5850	0.4149
Indonesia_Tanimbar_Makatian.DG	Taiwan_Hanben_IA	Laos_Hòabìnhian.SG			0.617	0.383			0.042	0.042			0.0000	0.6194	0.3805
Indonesia_Tanimbar_SangliatDol.DG	Taiwan_Hanben_IA	Laos_Hòabìnhian.SG			0.287	0.713			0.070	0.070			0.0000	0.2828	0.7171
Indonesia_Tanimbar_Tumbur.DG	Taiwan_Hanben_IA	Laos_Hòabìnhian.SG			0.637	0.363			0.031	0.031			0.0000	0.6377	0.3622
Indonesia_Alor.DG	Taiwan_Hanben_IA	Papuan.DG			0.426	0.574			0.007	0.007			0.0000	0.4259	0.5740
Indonesia_Bali_Gadon.DG	Taiwan_Hanben_IA	Papuan.DG			0.863	0.137			0.013	0.013			0.0000	0.8630	0.1369
Indonesia_Borneo_Maanyan.DG	Taiwan_Hanben_IA	Papuan.DG			0.908	0.092			0.007	0.007			0.0000	0.9084	0.0915
Indonesia_Flores_Bena.DG	Taiwan_Hanben_IA	Papuan.DG			0.544	0.456			0.007	0.007			0.0000	0.5443	0.4556
Indonesia_Flores_Bere.DG	Taiwan_Hanben_IA	Papuan.DG			0.670	0.330			0.009	0.009			0.0000	0.6705	0.3294
Indonesia_Flores_Cibol.DG	Taiwan_Hanben_IA	Papuan.DG			0.668	0.332			0.006	0.006			0.0000	0.6674	0.3325
Indonesia_Flores_Rampasasa.DG	Taiwan_Hanben_IA	Papuan.DG			0.666	0.334			0.006	0.006			0.0000	0.6662	0.3337
Indonesia_Java_Dieng.DG	Taiwan_Hanben_IA	Papuan.DG			0.871	0.129			0.008	0.008			0.0000	0.8707	0.1292
Indonesia_Kei_Faan.DG	Taiwan_Hanben_IA	Papuan.DG			0.512	0.488			0.012	0.012			0.8024	0.5117	0.4882
Indonesia_Kei_Ohoidertutu.DG	Taiwan_Hanben_IA	Papuan.DG			0.521	0.479			0.011	0.011			0.0907	0.5212	0.4787
Indonesia_Kei_Waur.DG	Taiwan_Hanben_IA	Papuan.DG			0.476	0.524			0.011	0.011			0.1587	0.4763	0.5236
Indonesia_Lembata_TimurKadakewa.DG	Taiwan_Hanben_IA	Papuan.DG			0.521	0.479			0.008	0.008			0.0000	0.5211	0.4788
Indonesia_Lembata_Waipukang.DG	Taiwan_Hanben_IA	Papuan.DG			0.536	0.464			0.009	0.009			0.0006	0.5355	0.4644
Indonesia_Mentawai.DG	Taiwan_Hanben_IA	Papuan.DG			0.953	0.047			0.007	0.007			0.0000	0.9528	0.0471
Indonesia_Nias_Gomo.DG	Taiwan_Hanben_IA	Papuan.DG			0.967	0.033			0.007	0.007			0.0000	0.9670	0.0329
Indonesia_Nias_Hilitobara.DG	Taiwan_Hanben_IA	Papuan.DG			0.962	0.038			0.007	0.007			0.0000	0.9621	0.0378
Indonesia_Sulawesi_Kajang.DG	Taiwan_Hanben_IA	Papuan.DG			0.836	0.164			0.007	0.007			0.0000	0.8356	0.1643
Indonesia_Sulawesi_Mandar.DG	Taiwan_Hanben_IA	Papuan.DG			0.866	0.134			0.007	0.007			0.0000	0.8654	0.1345
Indonesia_Sumatra_Toba.DG	Taiwan_Hanben_IA	Papuan.DG			0.810	0.190			0.009	0.009			0.0000	0.8103	0.1896
Indonesia_Tanimbar_AlusiKrawain.DG	Taiwan_Hanben_IA	Papuan.DG			0.562	0.438			0.015	0.015			0.0337	0.5615	0.4384
Indonesia_Tanimbar_Fordata.DG	Taiwan_Hanben_IA	Papuan.DG			0.573	0.427			0.016	0.016			0.2666	0.5735	0.4264
Indonesia_Tanimbar_Makatian.DG	Taiwan_Hanben_IA	Papuan.DG			0.558	0.442			0.015	0.015			0.1035	0.5574	0.4425
Indonesia_Tanimbar_SangliatDol.DG	Taiwan_Hanben_IA	Papuan.DG			0.591	0.409			0.011	0.011			0.0041	0.5913	0.4086
Indonesia_Tanimbar_Tumbur.DG	Taiwan_Hanben_IA	Papuan.DG			0.596	0.404			0.015	0.015			0.1359	0.5956	0.4043
Indonesia_Alor.DG	Taiwan_Hanben_IA	Indonesia_Sulawesi_HG			0.055	0.945			0.012	0.012			0.0000	0.0551	0.9448
Indonesia_Bali_Gadon.DG	Taiwan_Hanben_IA	Indonesia_Sulawesi_HG			0.808	0.192			0.016	0.016			0.0000	0.8082	0.1917
Indonesia_Borneo_Maanyan.DG	Taiwan_Hanben_IA	Indonesia_Sulawesi_HG			0.858	0.142			0.009	0.009			0.0000	0.8575	0.1424
Indonesia_Flores_Bena.DG	Taiwan_Hanben_IA	Indonesia_Sulawesi_HG			0.256	0.744			0.010	0.010			0.0000	0.2563	0.7436
Indonesia_Flores_Bere.DG	Taiwan_Hanben_IA	Indonesia_Sulawesi_HG			0.451	0.549			0.011	0.011			0.0000	0.4507	0.5492
Indonesia_Flores_Cibol.DG	Taiwan_Hanben_IA	Indonesia_Sulawesi_HG			0.419	0.581			0.009	0.009			0.0000	0.4192	0.5807
Indonesia_Flores_Rampasasa.DG	Taiwan_Hanben_IA	Indonesia_Sulawesi_HG			0.420	0.580			0.009	0.009			0.0000	0.4198	0.5801
Indonesia_Java_Dieng.DG	Taiwan_Hanben_IA	Indonesia_Sulawesi_HG			0.810	0.190			0.011	0.011			0.0000	0.8100	0.1899
Indonesia_Kei_Faan.DG	Taiwan_Hanben_IA	Indonesia_Sulawesi_HG			0.146	0.854			0.015	0.015			0.0000	0.1460	0.8539
Indonesia_Kei_Ohoidertutu.DG	Taiwan_Hanben_IA	Indonesia_Sulawesi_HG			0.195	0.805			0.016	0.016			0.0000	0.1951	0.8048
Indonesia_Kei_Waur.DG	Taiwan_Hanben_IA	Indonesia_Sulawesi_HG			0.104	0.896			0.016	0.016			0.0000	0.1043	0.8956
Indonesia_Lembata_TimurKadakewa.DG	Taiwan_Hanben_IA	Indonesia_Sulawesi_HG			0.221	0.779			0.012	0.012			0.0000	0.2207	0.7792
Indonesia_Lembata_Waipukang.DG	Taiwan_Hanben_IA	Indonesia_Sulawesi_HG			0.236	0.764			0.012	0.012			0.0000	0.2365	0.7634
Indonesia_Mentawai.DG	Taiwan_Hanben_IA	Indonesia_Sulawesi_HG			0.917	0.083			0.009	0.009			0.0002	0.9173	0.0826
Indonesia_Nias_Gomo.DG	Taiwan_Hanben_IA	Indonesia_Sulawesi_HG			0.941	0.059			0.009	0.009			0.0016	0.9406	0.0593
Indonesia_Nias_Hilitobara.DG	Taiwan_Hanben_IA	Indonesia_Sulawesi_HG			0.929	0.071			0.008	0.008			0.0076	0.9284	0.0715
Indonesia_Sulawesi_Kajang.DG	Taiwan_Hanben_IA	Indonesia_Sulawesi_HG			0.709	0.291			0.009	0.009			0.0000	0.7086	0.2913
Indonesia_Sulawesi_Mandar.DG	Taiwan_Hanben_IA	Indonesia_Sulawesi_HG			0.754	0.246			0.009	0.009			0.0000	0.7539	0.2460
Indonesia_Sumatra_Toba.DG	Taiwan_Hanben_IA	Indonesia_Sulawesi_HG			0.772	0.228			0.011	0.011			0.0000	0.7724	0.2275
Indonesia_Tanimbar_AlusiKrawain.DG	Taiwan_Hanben_IA	Indonesia_Sulawesi_HG			0.293	0.707			0.022	0.022			0.0000	0.2927	0.7072
Indonesia_Tanimbar_Fordata.DG	Taiwan_Hanben_IA	Indonesia_Sulawesi_HG			0.296	0.704			0.021	0.021			0.0000	0.2962	0.7037
Indonesia_Tanimbar_Makatian.DG	Taiwan_Hanben_IA	Indonesia_Sulawesi_HG			0.263	0.737			0.020	0.020			0.0000	0.2624	0.7375
Indonesia_Tanimbar_SangliatDol.DG	Taiwan_Hanben_IA	Indonesia_Sulawesi_HG			0.265	0.735			0.016	0.016			0.0000	0.2648	0.7351
Indonesia_Tanimbar_Tumbur.DG	Taiwan_Hanben_IA	Indonesia_Sulawesi_HG			0.331	0.669			0.023	0.023			0.0000	0.3305	0.6694
Indonesia_Alor.DG	Taiwan_Hanben_IA	Laos_LN_BA.SG			-5.584	6.584			0.549	0.549			0.0000	-5.533	6.5330
Indonesia_Bali_Gadon.DG	Taiwan_Hanben_IA	Laos_LN_BA.SG			0.238	0.762			0.053	0.053			0.0003	0.2392	0.7607
Indonesia_Borneo_Maanyan.DG	Taiwan_Hanben_IA	Laos_LN_BA.SG			0.483	0.517			0.032	0.032			0.0000	0.4843	0.5156
Indonesia_Flores_Bena.DG	Taiwan_Hanben_IA	Laos_LN_BA.SG			-3.289	4.289			0.346	0.346			0.0000	-3.262	4.2625
Indonesia_Flores_Bere.DG	Taiwan_Hanben_IA	Laos_LN_BA.SG			-1.725	2.725			0.244	0.244			0.0000	-1.713	2.7134
Indonesia_Flores_Cibol.DG	Taiwan_Hanben_IA	Laos_LN_BA.SG			-2.060	3.060			0.240	0.240			0.0000	-2.043	3.0438
Indonesia_Flores_Rampasasa.DG	Taiwan_Hanben_IA	Laos_LN_BA.SG			-2.103	3.103			0.248	0.248			0.0000	-2.085	3.0857
Indonesia_Java_Dieng.DG	Taiwan_Hanben_IA	Laos_LN_BA.SG			0.252	0.748			0.036	0.036			0.0001	0.2532	0.7467
Indonesia_Kei_Faan.DG	Taiwan_Hanben_IA	Laos_LN_BA.SG			-5.100	6.100			0.592	0.592			0.0000	-5.040	6.0400
Indonesia_Kei_Ohoidertutu.DG	Taiwan_Hanben_IA	Laos_LN_BA.SG			-4.897	5.897			0.549	0.549			0.0000	-4.850	5.8509
Indonesia_Kei_Waur.DG	Taiwan_Hanben_IA	Laos_LN_BA.SG			-5.404	6.404			0.621	0.621			0.0000	-5.345	6.3454
Indonesia_Lembata_TimurKadakewa.DG	Taiwan_Hanben_IA	Laos_LN_BA.SG			-4.035	5.035			0.444	0.444			0.0000	-3.997	4.9978
Indonesia_Lembata_Waipukang.DG	Taiwan_Hanben_IA	Laos_LN_BA.SG			-3.866	4.866			0.417	0.417			0.0000	-3.832	4.8321
Indonesia_Mentawai.DG	Taiwan_Hanben_IA	Laos_LN_BA.SG			0.749	0.251			0.028	0.028			0.0000	0.7485	0.2514
Indonesia_Nias_Gomo.DG	Taiwan_Hanben_IA	Laos_LN_BA.SG			0.797	0.203			0.029	0.029			0.0001	0.7964	0.2035
Indonesia_Nias_Hilitobara.DG	Taiwan_Hanben_IA	Laos_LN_BA.SG			0.801	0.199			0.029	0.029			0.0000	0.8003	0.1996
Indonesia_Sulawesi_Kajang.DG	Taiwan_Hanben_IA	Laos_LN_BA.SG			-0.162	1.162			0.119	0.119			0.0000	-0.154	1.1546
Indonesia_Sulawesi_Mandar.DG	Taiwan_Hanben_IA	Laos_LN_BA.SG			0.110	0.890			0.145	0.145			0.0000	0.1242	0.8757
Indonesia_Sumatra_Toba.DG	Taiwan_Hanben_IA	Laos_LN_BA.SG			0.020	0.980			0.071	0.071			0.0000	0.0237	0.9762
Indonesia_Tanimbar_AlusiKrawain.DG	Taiwan_Hanben_IA	Laos_LN_BA.SG			-4.085	5.085			0.498	0.498			0.0000	-4.045	5.0451
Indonesia_Tanimbar_Fordata.DG	Taiwan_Hanben_IA	Laos_LN_BA.SG			-3.595	4.595			0.444	0.444			0.0000	-3.576	4.5761
Indonesia_Tanimbar_Makatian.DG	Taiwan_Hanben_IA	Laos_LN_BA.SG			-3.895	4.895			0.495	0.495			0.0000	-3.863	4.8634
Indonesia_Tanimbar_SangliatDol.DG	Taiwan_Hanben_IA	Laos_LN_BA.SG			-4.269	5.269			0.523	0.523			0.0000	-4.221	5.2218
Indonesia_Tanimbar_Tumbur.DG	Taiwan_Hanben_IA	Laos_LN_BA.SG			-3.692	4.692			0.485	0.485			0.0000	-3.660	4.6604
Indonesia_Alor.DG	Laos_Hòabìnhian.SG	Papuan.DG			2.634	-1.634			0.280	0.280			0.0000	2.5999	-1.599
Indonesia_Bali_Gadon.DG	Laos_Hòabìnhian.SG	Papuan.DG			3.073	-2.073			0.221	0.221			0.0000	3.0543	-2.054
Indonesia_Borneo_Maanyan.DG	Laos_Hòabìnhian.SG	Papuan.DG			3.749	-2.749			0.253	0.253			0.0000	3.7244	-2.724
Indonesia_Flores_Bena.DG	Laos_Hòabìnhian.SG	Papuan.DG			2.881	-1.881			0.250	0.250			0.0000	2.8530	-1.853
Indonesia_Flores_Bere.DG	Laos_Hòabìnhian.SG	Papuan.DG			3.168	-2.168			0.249	0.249			0.0000	3.1433	-2.143
Indonesia_Flores_Cibol.DG	Laos_Hòabìnhian.SG	Papuan.DG			3.188	-2.188			0.244	0.244			0.0000	3.1629	-2.162
Indonesia_Flores_Rampasasa.DG	Laos_Hòabìnhian.SG	Papuan.DG			3.219	-2.219			0.248	0.248			0.0000	3.1935	-2.193
Indonesia_Java_Dieng.DG	Laos_Hòabìnhian.SG	Papuan.DG			3.638	-2.638			0.246	0.246			0.0000	3.6125	-2.612
Indonesia_Kei_Faan.DG	Laos_Hòabìnhian.SG	Papuan.DG			3.149	-2.149			0.335	0.335			0.0000	3.1065	-2.106
Indonesia_Kei_Ohoidertutu.DG	Laos_Hòabìnhian.SG	Papuan.DG			2.921	-1.921			0.304	0.304			0.0000	2.8843	-1.884
Indonesia_Kei_Waur.DG	Laos_Hòabìnhian.SG	Papuan.DG			2.808	-1.808			0.312	0.312			0.0000	2.7713	-1.771
Indonesia_Lembata_TimurKadakewa.DG	Laos_Hòabìnhian.SG	Papuan.DG			2.909	-1.909			0.270	0.270			0.0000	2.8793	-1.879
Indonesia_Lembata_Waipukang.DG	Laos_Hòabìnhian.SG	Papuan.DG			2.912	-1.912			0.280	0.280			0.0000	2.8800	-1.880
Indonesia_Mentawai.DG	Laos_Hòabìnhian.SG	Papuan.DG			3.978	-2.978			0.266	0.266			0.0000	3.9525	-2.952
Indonesia_Nias_Gomo.DG	Laos_Hòabìnhian.SG	Papuan.DG			3.931	-2.931			0.256	0.256			0.0000	3.9086	-2.908
Indonesia_Nias_Hilitobara.DG	Laos_Hòabìnhian.SG	Papuan.DG			3.934	-2.934			0.260	0.260			0.0000	3.9103	-2.910
Indonesia_Sulawesi_Kajang.DG	Laos_Hòabìnhian.SG	Papuan.DG			3.660	-2.660			0.258	0.258			0.0000	3.6348	-2.634
Indonesia_Sulawesi_Mandar.DG	Laos_Hòabìnhian.SG	Papuan.DG			3.701	-2.701			0.256	0.256			0.0000	3.6774	-2.677
Indonesia_Sumatra_Toba.DG	Laos_Hòabìnhian.SG	Papuan.DG			3.364	-2.364			0.235	0.235			0.0000	3.3410	-2.341
Indonesia_Tanimbar_AlusiKrawain.DG	Laos_Hòabìnhian.SG	Papuan.DG			2.935	-1.935			0.334	0.334			0.0000	2.8913	-1.891
Indonesia_Tanimbar_Fordata.DG	Laos_Hòabìnhian.SG	Papuan.DG			3.107	-2.107			0.360	0.360			0.0000	3.0649	-2.064
Indonesia_Tanimbar_Makatian.DG	Laos_Hòabìnhian.SG	Papuan.DG			3.349	-2.349			0.402	0.402			0.0000	3.2968	-2.296
Indonesia_Tanimbar_SangliatDol.DG	Laos_Hòabìnhian.SG	Papuan.DG			3.227	-2.227			0.328	0.328			0.0000	3.1895	-2.189
Indonesia_Tanimbar_Tumbur.DG	Laos_Hòabìnhian.SG	Papuan.DG			3.137	-2.137			0.313	0.313			0.0000	3.1042	-2.104
Indonesia_Alor.DG	Laos_Hòabìnhian.SG	Indonesia_Sulawesi_HG			-0.472	1.472			0.044	0.044			0.0000	-0.471	1.4712
Indonesia_Bali_Gadon.DG	Laos_Hòabìnhian.SG	Indonesia_Sulawesi_HG			10.165	-9.165			4.661	4.661			0.0000	7.8001	-6.800
Indonesia_Borneo_Maanyan.DG	Laos_Hòabìnhian.SG	Indonesia_Sulawesi_HG			60.019	-59.019			120.113	120.113			0.0000	-197.5	198.51
Indonesia_Flores_Bena.DG	Laos_Hòabìnhian.SG	Indonesia_Sulawesi_HG			-0.688	1.688			0.095	0.095			0.0000	-0.683	1.6832
Indonesia_Flores_Bere.DG	Laos_Hòabìnhian.SG	Indonesia_Sulawesi_HG			-2.352	3.352			0.564	0.564			0.0000	-2.241	3.2412
Indonesia_Flores_Cibol.DG	Laos_Hòabìnhian.SG	Indonesia_Sulawesi_HG			-2.460	3.460			0.539	0.539			0.0000	-2.359	3.3596
Indonesia_Flores_Rampasasa.DG	Laos_Hòabìnhian.SG	Indonesia_Sulawesi_HG			-2.290	3.290			0.463	0.463			0.0000	-2.211	3.2113
Indonesia_Java_Dieng.DG	Laos_Hòabìnhian.SG	Indonesia_Sulawesi_HG			17.843	-16.843			10.415	10.415			0.0000	10.710	-9.710
Indonesia_Kei_Faan.DG	Laos_Hòabìnhian.SG	Indonesia_Sulawesi_HG			-0.560	1.560			0.055	0.055			0.0000	-0.558	1.5589
Indonesia_Kei_Ohoidertutu.DG	Laos_Hòabìnhian.SG	Indonesia_Sulawesi_HG			-0.573	1.573			0.056	0.056			0.0000	-0.570	1.5709
Indonesia_Kei_Waur.DG	Laos_Hòabìnhian.SG	Indonesia_Sulawesi_HG			-0.520	1.520			0.048	0.048			0.0000	-0.518	1.5188
Indonesia_Lembata_TimurKadakewa.DG	Laos_Hòabìnhian.SG	Indonesia_Sulawesi_HG			-0.594	1.594			0.076	0.076			0.0000	-0.591	1.5911
Indonesia_Lembata_Waipukang.DG	Laos_Hòabìnhian.SG	Indonesia_Sulawesi_HG			-0.537	1.537			0.091	0.091			0.0000	-0.533	1.5333
Indonesia_Mentawai.DG	Laos_Hòabìnhian.SG	Indonesia_Sulawesi_HG			-58.585	59.585			114.350	114.350			0.0000	169.47	-168.4
Indonesia_Nias_Gomo.DG	Laos_Hòabìnhian.SG	Indonesia_Sulawesi_HG			-30.929	31.929			30.578	30.578			0.0000	0.6436	0.3563
Indonesia_Nias_Hilitobara.DG	Laos_Hòabìnhian.SG	Indonesia_Sulawesi_HG			-45.994	46.994			70.053	70.053			0.0000	65.332	-64.33
Indonesia_Sulawesi_Kajang.DG	Laos_Hòabìnhian.SG	Indonesia_Sulawesi_HG			-37.557	38.557			65.173	65.173			0.0000	81.139	-80.13
Indonesia_Sulawesi_Mandar.DG	Laos_Hòabìnhian.SG	Indonesia_Sulawesi_HG			-105.337	106.337			773.578	773.578			0.0000	2904.6	-2903.
Indonesia_Sumatra_Toba.DG	Laos_Hòabìnhian.SG	Indonesia_Sulawesi_HG			7.475	-6.475			1.970	1.970			0.0000	6.8530	-5.853
Indonesia_Tanimbar_AlusiKrawain.DG	Laos_Hòabìnhian.SG	Indonesia_Sulawesi_HG			-0.511	1.511			0.062	0.062			0.0000	-0.508	1.5083
Indonesia_Tanimbar_Fordata.DG	Laos_Hòabìnhian.SG	Indonesia_Sulawesi_HG			-0.535	1.535			0.072	0.072			0.0000	-0.531	1.5315
Indonesia_Tanimbar_Makatian.DG	Laos_Hòabìnhian.SG	Indonesia_Sulawesi_HG			-0.513	1.513			0.075	0.075			0.0000	-0.508	1.5089
Indonesia_Tanimbar_SangliatDol.DG	Laos_Hòabìnhian.SG	Indonesia_Sulawesi_HG			-0.652	1.652			0.089	0.089			0.0000	-0.648	1.6486
Indonesia_Tanimbar_Tumbur.DG	Laos_Hòabìnhian.SG	Indonesia_Sulawesi_HG			-0.492	1.492			0.069	0.069			0.0000	-0.488	1.4886
Indonesia_Alor.DG	Laos_Hòabìnhian.SG	Laos_LN_BA.SG			2.346	-1.346			0.179	0.179			0.0000	2.3334	-1.333
Indonesia_Bali_Gadon.DG	Laos_Hòabìnhian.SG	Laos_LN_BA.SG			0.014	0.986			0.029	0.029			0.0000	0.0145	0.9854
Indonesia_Borneo_Maanyan.DG	Laos_Hòabìnhian.SG	Laos_LN_BA.SG			-0.124	1.124			0.028	0.028			0.0000	-0.123	1.1234
Indonesia_Flores_Bena.DG	Laos_Hòabìnhian.SG	Laos_LN_BA.SG			7.492	-6.492			35.938	35.938			0.0000	-144.4	145.42
Indonesia_Flores_Bere.DG	Laos_Hòabìnhian.SG	Laos_LN_BA.SG			0.067	0.933			0.045	0.045			0.0000	0.0670	0.9329
Indonesia_Flores_Cibol.DG	Laos_Hòabìnhian.SG	Laos_LN_BA.SG			0.004	0.996			0.080	0.080			0.0000	0.0050	0.9949
Indonesia_Flores_Rampasasa.DG	Laos_Hòabìnhian.SG	Laos_LN_BA.SG			-0.120	1.120			0.075	0.075			0.0000	-0.117	1.1173
Indonesia_Java_Dieng.DG	Laos_Hòabìnhian.SG	Laos_LN_BA.SG			-0.014	1.014			0.023	0.023			0.0000	-0.014	1.0140
Indonesia_Kei_Faan.DG	Laos_Hòabìnhian.SG	Laos_LN_BA.SG			2.206	-1.206			0.258	0.258			0.0000	2.0617	-1.061
Indonesia_Kei_Ohoidertutu.DG	Laos_Hòabìnhian.SG	Laos_LN_BA.SG			3.007	-2.007			54.467	54.467			0.0000	-81.37	82.376
Indonesia_Kei_Waur.DG	Laos_Hòabìnhian.SG	Laos_LN_BA.SG			2.168	-1.168			0.150	0.150			0.0000	2.1634	-1.163
Indonesia_Lembata_TimurKadakewa.DG	Laos_Hòabìnhian.SG	Laos_LN_BA.SG			1.963	-0.963			0.532	0.532			0.0000	0.3800	0.6199
Indonesia_Lembata_Waipukang.DG	Laos_Hòabìnhian.SG	Laos_LN_BA.SG			-0.493	1.493			0.372	0.372			0.0000	-0.344	1.3444
Indonesia_Mentawai.DG	Laos_Hòabìnhian.SG	Laos_LN_BA.SG			-0.280	1.280			0.036	0.036			0.0000	-0.279	1.2798
Indonesia_Nias_Gomo.DG	Laos_Hòabìnhian.SG	Laos_LN_BA.SG			-0.289	1.289			0.035	0.035			0.0000	-0.288	1.2886
Indonesia_Nias_Hilitobara.DG	Laos_Hòabìnhian.SG	Laos_LN_BA.SG			-0.303	1.303			0.037	0.037			0.0000	-0.302	1.3027
Indonesia_Sulawesi_Kajang.DG	Laos_Hòabìnhian.SG	Laos_LN_BA.SG			-0.082	1.082			0.034	0.034			0.0000	-0.081	1.0810
Indonesia_Sulawesi_Mandar.DG	Laos_Hòabìnhian.SG	Laos_LN_BA.SG			-0.130	1.130			0.035	0.035			0.0000	-0.129	1.1292
Indonesia_Sumatra_Toba.DG	Laos_Hòabìnhian.SG	Laos_LN_BA.SG			0.074	0.926			0.026	0.026			0.0000	0.0735	0.9264
Indonesia_Tanimbar_AlusiKrawain.DG	Laos_Hòabìnhian.SG	Laos_LN_BA.SG			-0.012	1.012			0.097	0.097			0.0000	-0.016	1.0161
Indonesia_Tanimbar_Fordata.DG	Laos_Hòabìnhian.SG	Laos_LN_BA.SG			0.043	0.957			0.106	0.106			0.0000	0.0350	0.9649
Indonesia_Tanimbar_Makatian.DG	Laos_Hòabìnhian.SG	Laos_LN_BA.SG			-0.036	1.036			0.084	0.084			0.0000	-0.039	1.0390
Indonesia_Tanimbar_SangliatDol.DG	Laos_Hòabìnhian.SG	Laos_LN_BA.SG			-0.221	1.221			0.145	0.145			0.0000	-0.219	1.2195
Indonesia_Tanimbar_Tumbur.DG	Laos_Hòabìnhian.SG	Laos_LN_BA.SG			-0.045	1.045			0.082	0.082			0.0000	-0.049	1.0490
Indonesia_Alor.DG	Papuan.DG	Indonesia_Sulawesi_HG			-1.367	2.367			0.163	0.163			0.0000	-1.360	2.3607
Indonesia_Bali_Gadon.DG	Papuan.DG	Indonesia_Sulawesi_HG			-1.614	2.614			0.120	0.120			0.0000	-1.612	2.6121
Indonesia_Borneo_Maanyan.DG	Papuan.DG	Indonesia_Sulawesi_HG			-1.566	2.566			0.096	0.096			0.0000	-1.566	2.5662
Indonesia_Flores_Bena.DG	Papuan.DG	Indonesia_Sulawesi_HG			-1.435	2.435			0.138	0.138			0.0000	-1.430	2.4309
Indonesia_Flores_Bere.DG	Papuan.DG	Indonesia_Sulawesi_HG			-1.535	2.535			0.130	0.130			0.0000	-1.531	2.5315
Indonesia_Flores_Cibol.DG	Papuan.DG	Indonesia_Sulawesi_HG			-1.548	2.548			0.128	0.128			0.0000	-1.544	2.5443
Indonesia_Flores_Rampasasa.DG	Papuan.DG	Indonesia_Sulawesi_HG			-1.523	2.523			0.125	0.125			0.0000	-1.520	2.5202
Indonesia_Java_Dieng.DG	Papuan.DG	Indonesia_Sulawesi_HG			-1.685	2.685			0.118	0.118			0.0000	-1.681	2.6819
Indonesia_Kei_Faan.DG	Papuan.DG	Indonesia_Sulawesi_HG			-1.381	2.381			0.137	0.137			0.0000	-1.381	2.3811
Indonesia_Kei_Ohoidertutu.DG	Papuan.DG	Indonesia_Sulawesi_HG			-1.380	2.380			0.130	0.130			0.0000	-1.378	2.3788
Indonesia_Kei_Waur.DG	Papuan.DG	Indonesia_Sulawesi_HG			-1.388	2.388			0.152	0.152			0.0000	-1.385	2.3851
Indonesia_Lembata_TimurKadakewa.DG	Papuan.DG	Indonesia_Sulawesi_HG			-1.456	2.456			0.144	0.144			0.0000	-1.450	2.4508
Indonesia_Lembata_Waipukang.DG	Papuan.DG	Indonesia_Sulawesi_HG			-1.422	2.422			0.138	0.138			0.0000	-1.417	2.4179
Indonesia_Mentawai.DG	Papuan.DG	Indonesia_Sulawesi_HG			-1.511	2.511			0.085	0.085			0.0000	-1.514	2.5141
Indonesia_Nias_Gomo.DG	Papuan.DG	Indonesia_Sulawesi_HG			-1.549	2.549			0.085	0.085			0.0000	-1.551	2.5519
Indonesia_Nias_Hilitobara.DG	Papuan.DG	Indonesia_Sulawesi_HG			-1.543	2.543			0.085	0.085			0.0000	-1.545	2.5453
Indonesia_Sulawesi_Kajang.DG	Papuan.DG	Indonesia_Sulawesi_HG			-1.533	2.533			0.096	0.096			0.0000	-1.533	2.5339
Indonesia_Sulawesi_Mandar.DG	Papuan.DG	Indonesia_Sulawesi_HG			-1.535	2.535			0.094	0.094			0.0000	-1.536	2.5368
Indonesia_Sumatra_Toba.DG	Papuan.DG	Indonesia_Sulawesi_HG			-1.529	2.529			0.109	0.109			0.0000	-1.529	2.5297
Indonesia_Tanimbar_AlusiKrawain.DG	Papuan.DG	Indonesia_Sulawesi_HG			-1.438	2.438			0.135	0.135			0.0000	-1.437	2.4373
Indonesia_Tanimbar_Fordata.DG	Papuan.DG	Indonesia_Sulawesi_HG			-1.445	2.445			0.133	0.133			0.0000	-1.443	2.4432
Indonesia_Tanimbar_Makatian.DG	Papuan.DG	Indonesia_Sulawesi_HG			-1.477	2.477			0.136	0.136			0.0000	-1.476	2.4769
Indonesia_Tanimbar_SangliatDol.DG	Papuan.DG	Indonesia_Sulawesi_HG			-1.489	2.489			0.133	0.133			0.0000	-1.486	2.4865
Indonesia_Tanimbar_Tumbur.DG	Papuan.DG	Indonesia_Sulawesi_HG			-1.405	2.405			0.123	0.123			0.0000	-1.405	2.4052
Indonesia_Alor.DG	Papuan.DG	Laos_LN_BA.SG			0.471	0.529			0.014	0.014			0.0000	0.4714	0.5285
Indonesia_Bali_Gadon.DG	Papuan.DG	Laos_LN_BA.SG			-0.021	1.021			0.020	0.020			0.0000	-0.020	1.0205
Indonesia_Borneo_Maanyan.DG	Papuan.DG	Laos_LN_BA.SG			-0.106	1.106			0.019	0.019			0.0000	-0.106	1.1061
Indonesia_Flores_Bena.DG	Papuan.DG	Laos_LN_BA.SG			0.319	0.681			0.014	0.014			0.0000	0.3189	0.6810
Indonesia_Flores_Bere.DG	Papuan.DG	Laos_LN_BA.SG			0.181	0.819			0.017	0.017			0.0000	0.1814	0.8185
Indonesia_Flores_Cibol.DG	Papuan.DG	Laos_LN_BA.SG			0.185	0.815			0.015	0.015			0.0000	0.1847	0.8152
Indonesia_Flores_Rampasasa.DG	Papuan.DG	Laos_LN_BA.SG			0.179	0.821			0.014	0.014			0.0000	0.1790	0.8209
Indonesia_Java_Dieng.DG	Papuan.DG	Laos_LN_BA.SG			-0.024	1.024			0.017	0.017			0.0000	-0.023	1.0238
Indonesia_Kei_Faan.DG	Papuan.DG	Laos_LN_BA.SG			0.351	0.649			0.020	0.020			0.0000	0.3518	0.6481
Indonesia_Kei_Ohoidertutu.DG	Papuan.DG	Laos_LN_BA.SG			0.342	0.658			0.019	0.019			0.0000	0.3422	0.6577
Indonesia_Kei_Waur.DG	Papuan.DG	Laos_LN_BA.SG			0.400	0.600			0.019	0.019			0.0000	0.4000	0.5999
Indonesia_Lembata_TimurKadakewa.DG	Papuan.DG	Laos_LN_BA.SG			0.341	0.659			0.016	0.016			0.0000	0.3415	0.6584
Indonesia_Lembata_Waipukang.DG	Papuan.DG	Laos_LN_BA.SG			0.341	0.659			0.017	0.017			0.0000	0.3410	0.6589
Indonesia_Mentawai.DG	Papuan.DG	Laos_LN_BA.SG			-0.197	1.197			0.022	0.022			0.0000	-0.196	1.1969
Indonesia_Nias_Gomo.DG	Papuan.DG	Laos_LN_BA.SG			-0.210	1.210			0.022	0.022			0.0000	-0.209	1.2096
Indonesia_Nias_Hilitobara.DG	Papuan.DG	Laos_LN_BA.SG			-0.214	1.214			0.022	0.022			0.0000	-0.213	1.2135
Indonesia_Sulawesi_Kajang.DG	Papuan.DG	Laos_LN_BA.SG			-0.058	1.058			0.020	0.020			0.0000	-0.057	1.0570
Indonesia_Sulawesi_Mandar.DG	Papuan.DG	Laos_LN_BA.SG			-0.106	1.106			0.021	0.021			0.0000	-0.104	1.1049
Indonesia_Sumatra_Toba.DG	Papuan.DG	Laos_LN_BA.SG			0.015	0.985			0.018	0.018			0.0000	0.0147	0.9852
Indonesia_Tanimbar_AlusiKrawain.DG	Papuan.DG	Laos_LN_BA.SG			0.318	0.682			0.023	0.023			0.0000	0.3184	0.6815
Indonesia_Tanimbar_Fordata.DG	Papuan.DG	Laos_LN_BA.SG			0.317	0.683			0.026	0.026			0.0000	0.3170	0.6829
Indonesia_Tanimbar_Makatian.DG	Papuan.DG	Laos_LN_BA.SG			0.318	0.682			0.025	0.025			0.0000	0.3178	0.6821
Indonesia_Tanimbar_SangliatDol.DG	Papuan.DG	Laos_LN_BA.SG			0.280	0.720			0.022	0.022			0.0000	0.2798	0.7201
Indonesia_Tanimbar_Tumbur.DG	Papuan.DG	Laos_LN_BA.SG			0.266	0.734			0.026	0.026			0.0000	0.2656	0.7343
Indonesia_Alor.DG	Indonesia_Sulawesi_HG	Laos_LN_BA.SG			0.987	0.013			0.017	0.017			0.0000	0.9872	0.0127
Indonesia_Bali_Gadon.DG	Indonesia_Sulawesi_HG	Laos_LN_BA.SG			0.032	0.968			0.025	0.025			0.0000	0.0316	0.9683
Indonesia_Borneo_Maanyan.DG	Indonesia_Sulawesi_HG	Laos_LN_BA.SG			-0.068	1.068			0.024	0.024			0.0000	-0.067	1.0672
Indonesia_Flores_Bena.DG	Indonesia_Sulawesi_HG	Laos_LN_BA.SG			0.692	0.308			0.016	0.016			0.0000	0.6911	0.3088
Indonesia_Flores_Bere.DG	Indonesia_Sulawesi_HG	Laos_LN_BA.SG			0.455	0.545			0.020	0.020			0.0000	0.4548	0.5451
Indonesia_Flores_Cibol.DG	Indonesia_Sulawesi_HG	Laos_LN_BA.SG			0.481	0.519			0.015	0.015			0.0000	0.4810	0.5189
Indonesia_Flores_Rampasasa.DG	Indonesia_Sulawesi_HG	Laos_LN_BA.SG			0.483	0.517			0.015	0.015			0.0000	0.4825	0.5174
Indonesia_Java_Dieng.DG	Indonesia_Sulawesi_HG	Laos_LN_BA.SG			0.003	0.997			0.020	0.020			0.0000	0.0032	0.9967
Indonesia_Kei_Faan.DG	Indonesia_Sulawesi_HG	Laos_LN_BA.SG			0.916	0.084			0.023	0.023			0.0000	0.9152	0.0847
Indonesia_Kei_Ohoidertutu.DG	Indonesia_Sulawesi_HG	Laos_LN_BA.SG			0.846	0.154			0.027	0.027			0.0000	0.8455	0.1544
Indonesia_Kei_Waur.DG	Indonesia_Sulawesi_HG	Laos_LN_BA.SG			0.958	0.042			0.024	0.024			0.0000	0.9583	0.0416
Indonesia_Lembata_TimurKadakewa.DG	Indonesia_Sulawesi_HG	Laos_LN_BA.SG			0.776	0.224			0.018	0.018			0.0000	0.7750	0.2249
Indonesia_Lembata_Waipukang.DG	Indonesia_Sulawesi_HG	Laos_LN_BA.SG			0.767	0.233			0.018	0.018			0.0000	0.7668	0.2331
Indonesia_Mentawai.DG	Indonesia_Sulawesi_HG	Laos_LN_BA.SG			-0.162	1.162			0.029	0.029			0.0000	-0.161	1.1615
Indonesia_Nias_Gomo.DG	Indonesia_Sulawesi_HG	Laos_LN_BA.SG			-0.178	1.178			0.030	0.030			0.0000	-0.177	1.1775
Indonesia_Nias_Hilitobara.DG	Indonesia_Sulawesi_HG	Laos_LN_BA.SG			-0.192	1.192			0.031	0.031			0.0000	-0.190	1.1909
Indonesia_Sulawesi_Kajang.DG	Indonesia_Sulawesi_HG	Laos_LN_BA.SG			0.116	0.884			0.023	0.023			0.0000	0.1161	0.8838
Indonesia_Sulawesi_Mandar.DG	Indonesia_Sulawesi_HG	Laos_LN_BA.SG			0.046	0.954			0.026	0.026			0.0000	0.0464	0.9535
Indonesia_Sumatra_Toba.DG	Indonesia_Sulawesi_HG	Laos_LN_BA.SG			0.052	0.948			0.021	0.021			0.0000	0.0517	0.9482
Indonesia_Tanimbar_AlusiKrawain.DG	Indonesia_Sulawesi_HG	Laos_LN_BA.SG			0.751	0.249			0.029	0.029			0.0000	0.7507	0.2492
Indonesia_Tanimbar_Fordata.DG	Indonesia_Sulawesi_HG	Laos_LN_BA.SG			0.727	0.273			0.030	0.030			0.0000	0.7269	0.2730
Indonesia_Tanimbar_Makatian.DG	Indonesia_Sulawesi_HG	Laos_LN_BA.SG			0.779	0.221			0.028	0.028			0.0000	0.7785	0.2214
Indonesia_Tanimbar_SangliatDol.DG	Indonesia_Sulawesi_HG	Laos_LN_BA.SG			0.774	0.226			0.026	0.026			0.0000	0.7731	0.2268
Indonesia_Tanimbar_Tumbur.DG	Indonesia_Sulawesi_HG	Laos_LN_BA.SG			0.756	0.244			0.030	0.030			0.0000	0.7553	0.2446
Indonesia_Alor.DG	Taiwan_Hanben_IA	Laos_Hòabìnhian.SG	Papuan.DG		0.405	0.094	0.501		0.009	0.026	0.022		0.0008	0.4053	0.0936	0.5009
Indonesia_Bali_Gadon.DG	Taiwan_Hanben_IA	Laos_Hòabìnhian.SG	Papuan.DG		0.707	0.448	-0.156		0.025	0.065	0.045		0.0000	0.7082	0.4443	-0.152
Indonesia_Borneo_Maanyan.DG	Taiwan_Hanben_IA	Laos_Hòabìnhian.SG	Papuan.DG		0.809	0.333	-0.142		0.021	0.076	0.057		0.0000	0.8152	0.3041	-0.119
Indonesia_Flores_Bena.DG	Taiwan_Hanben_IA	Laos_Hòabìnhian.SG	Papuan.DG		0.502	0.196	0.303		0.009	0.030	0.025		0.0000	0.5018	0.1930	0.3050
Indonesia_Flores_Bere.DG	Taiwan_Hanben_IA	Laos_Hòabìnhian.SG	Papuan.DG		0.601	0.253	0.147		0.013	0.038	0.029		0.0000	0.6011	0.2499	0.1488
Indonesia_Flores_Cibol.DG	Taiwan_Hanben_IA	Laos_Hòabìnhian.SG	Papuan.DG		0.575	0.384	0.042		0.030	0.147	0.118		0.0000	0.5961	0.2671	0.1367
Indonesia_Flores_Rampasasa.DG	Taiwan_Hanben_IA	Laos_Hòabìnhian.SG	Papuan.DG		0.573	0.407	0.020		0.023	0.119	0.097		0.0000	0.5816	0.3591	0.0591
Indonesia_Java_Dieng.DG	Taiwan_Hanben_IA	Laos_Hòabìnhian.SG	Papuan.DG		0.501	1.555	-1.057		0.066	0.295	0.235		0.0000	0.5132	1.4980	-1.011
Indonesia_Kei_Faan.DG	Taiwan_Hanben_IA	Laos_Hòabìnhian.SG	Papuan.DG		0.510	0.005	0.485		0.014	0.035	0.030		0.4194	0.5094	0.0067	0.4837
Indonesia_Kei_Ohoidertutu.DG	Taiwan_Hanben_IA	Laos_Hòabìnhian.SG	Papuan.DG		0.515	0.007	0.478		0.013	0.035	0.030		0.0992	0.5151	0.0077	0.4770
Indonesia_Kei_Waur.DG	Taiwan_Hanben_IA	Laos_Hòabìnhian.SG	Papuan.DG		0.481	-0.025	0.544		0.013	0.035	0.031		0.0486	0.4813	-0.025	0.5438
Indonesia_Lembata_TimurKadakewa.DG	Taiwan_Hanben_IA	Laos_Hòabìnhian.SG	Papuan.DG		0.493	0.129	0.378		0.010	0.027	0.023		0.0058	0.4930	0.1286	0.3783
Indonesia_Lembata_Waipukang.DG	Taiwan_Hanben_IA	Laos_Hòabìnhian.SG	Papuan.DG		0.510	0.104	0.386		0.011	0.027	0.023		0.0176	0.5096	0.1040	0.3862
Indonesia_Mentawai.DG	Taiwan_Hanben_IA	Laos_Hòabìnhian.SG	Papuan.DG		0.905	0.147	-0.052		0.011	0.026	0.019		0.0001	0.9051	0.1467	-0.051
Indonesia_Nias_Gomo.DG	Taiwan_Hanben_IA	Laos_Hòabìnhian.SG	Papuan.DG		0.915	0.151	-0.066		0.011	0.027	0.019		0.0019	0.9150	0.1501	-0.065
Indonesia_Nias_Hilitobara.DG	Taiwan_Hanben_IA	Laos_Hòabìnhian.SG	Papuan.DG		0.917	0.141	-0.058		0.011	0.026	0.019		0.0009	0.9169	0.1403	-0.057
Indonesia_Sulawesi_Kajang.DG	Taiwan_Hanben_IA	Laos_Hòabìnhian.SG	Papuan.DG		0.790	0.153	0.057		0.010	0.025	0.019		0.0000	0.7900	0.1520	0.0579
Indonesia_Sulawesi_Mandar.DG	Taiwan_Hanben_IA	Laos_Hòabìnhian.SG	Papuan.DG		0.820	0.142	0.038		0.010	0.024	0.018		0.0001	0.8200	0.1415	0.0384
Indonesia_Sumatra_Toba.DG	Taiwan_Hanben_IA	Laos_Hòabìnhian.SG	Papuan.DG		0.657	0.512	-0.169		0.017	0.060	0.047		0.0000	0.6593	0.4980	-0.157
Indonesia_Tanimbar_AlusiKrawain.DG	Taiwan_Hanben_IA	Laos_Hòabìnhian.SG	Papuan.DG		0.547	0.057	0.396		0.019	0.051	0.042		0.0198	0.5462	0.0590	0.3946
Indonesia_Tanimbar_Fordata.DG	Taiwan_Hanben_IA	Laos_Hòabìnhian.SG	Papuan.DG		0.570	0.007	0.423		0.019	0.048	0.040		0.1820	0.5699	0.0074	0.4225
Indonesia_Tanimbar_Makatian.DG	Taiwan_Hanben_IA	Laos_Hòabìnhian.SG	Papuan.DG		0.569	-0.068	0.499		0.019	0.048	0.042		0.0955	0.5680	-0.065	0.4974
Indonesia_Tanimbar_SangliatDol.DG	Taiwan_Hanben_IA	Laos_Hòabìnhian.SG	Papuan.DG		0.580	0.042	0.378		0.015	0.041	0.033		0.0018	0.5795	0.0423	0.3781
Indonesia_Tanimbar_Tumbur.DG	Taiwan_Hanben_IA	Laos_Hòabìnhian.SG	Papuan.DG		0.580	0.054	0.366		0.018	0.042	0.035		0.1002	0.5796	0.0552	0.3651
Indonesia_Alor.DG	Taiwan_Hanben_IA	Laos_Hòabìnhian.SG	Indonesia_Sulawesi_HG		0.253	-0.612	1.359		0.019	0.042	0.035		0.0000	0.2532	-0.611	1.3580
Indonesia_Bali_Gadon.DG	Taiwan_Hanben_IA	Laos_Hòabìnhian.SG	Indonesia_Sulawesi_HG		0.749	0.301	-0.050		0.018	0.045	0.040		0.0000	0.7486	0.3002	-0.048
Indonesia_Borneo_Maanyan.DG	Taiwan_Hanben_IA	Laos_Hòabìnhian.SG	Indonesia_Sulawesi_HG		0.841	0.127	0.033		0.009	0.021	0.021		0.0000	0.8407	0.1265	0.0326
Indonesia_Flores_Bena.DG	Taiwan_Hanben_IA	Laos_Hòabìnhian.SG	Indonesia_Sulawesi_HG		0.359	-0.390	1.031		0.015	0.034	0.030		0.0000	0.3591	-0.389	1.0305
Indonesia_Flores_Bere.DG	Taiwan_Hanben_IA	Laos_Hòabìnhian.SG	Indonesia_Sulawesi_HG		0.500	-0.271	0.771		0.014	0.034	0.032		0.0000	0.5001	-0.269	0.7696
Indonesia_Flores_Cibol.DG	Taiwan_Hanben_IA	Laos_Hòabìnhian.SG	Indonesia_Sulawesi_HG		0.485	-0.319	0.834		0.013	0.032	0.029		0.0000	0.4853	-0.318	0.8326
Indonesia_Flores_Rampasasa.DG	Taiwan_Hanben_IA	Laos_Hòabìnhian.SG	Indonesia_Sulawesi_HG		0.486	-0.312	0.826		0.012	0.030	0.028		0.0000	0.4861	-0.310	0.8248
Indonesia_Java_Dieng.DG	Taiwan_Hanben_IA	Laos_Hòabìnhian.SG	Indonesia_Sulawesi_HG		0.764	0.309	-0.073		0.012	0.049	0.043		0.0000	0.7654	0.2994	-0.064
Indonesia_Kei_Faan.DG	Taiwan_Hanben_IA	Laos_Hòabìnhian.SG	Indonesia_Sulawesi_HG		0.329	-0.627	1.297		0.020	0.043	0.038		0.0000	0.3293	-0.625	1.2965
Indonesia_Kei_Ohoidertutu.DG	Taiwan_Hanben_IA	Laos_Hòabìnhian.SG	Indonesia_Sulawesi_HG		0.331	-0.594	1.263		0.019	0.042	0.037		0.0000	0.3311	-0.593	1.2625
Indonesia_Kei_Waur.DG	Taiwan_Hanben_IA	Laos_Hòabìnhian.SG	Indonesia_Sulawesi_HG		0.298	-0.636	1.338		0.020	0.044	0.038		0.0000	0.2980	-0.635	1.3374
Indonesia_Lembata_TimurKadakewa.DG	Taiwan_Hanben_IA	Laos_Hòabìnhian.SG	Indonesia_Sulawesi_HG		0.343	-0.478	1.135		0.016	0.038	0.033		0.0000	0.3431	-0.476	1.1336
Indonesia_Lembata_Waipukang.DG	Taiwan_Hanben_IA	Laos_Hòabìnhian.SG	Indonesia_Sulawesi_HG		0.354	-0.424	1.069		0.016	0.036	0.031		0.0000	0.3547	-0.423	1.0683
Indonesia_Mentawai.DG	Taiwan_Hanben_IA	Laos_Hòabìnhian.SG	Indonesia_Sulawesi_HG		0.908	0.060	0.032		0.010	0.019	0.019		0.0016	0.9080	0.0594	0.0324
Indonesia_Nias_Gomo.DG	Taiwan_Hanben_IA	Laos_Hòabìnhian.SG	Indonesia_Sulawesi_HG		0.925	0.067	0.008		0.010	0.018	0.016		0.0373	0.9252	0.0669	0.0078
Indonesia_Nias_Hilitobara.DG	Taiwan_Hanben_IA	Laos_Hòabìnhian.SG	Indonesia_Sulawesi_HG		0.919	0.052	0.029		0.009	0.018	0.017		0.0284	0.9189	0.0514	0.0296
Indonesia_Sulawesi_Kajang.DG	Taiwan_Hanben_IA	Laos_Hòabìnhian.SG	Indonesia_Sulawesi_HG		0.719	-0.086	0.367		0.009	0.020	0.021		0.0000	0.7186	-0.086	0.3674
Indonesia_Sulawesi_Mandar.DG	Taiwan_Hanben_IA	Laos_Hòabìnhian.SG	Indonesia_Sulawesi_HG		0.760	-0.051	0.290		0.009	0.018	0.019		0.0000	0.7602	-0.050	0.2900
Indonesia_Sumatra_Toba.DG	Taiwan_Hanben_IA	Laos_Hòabìnhian.SG	Indonesia_Sulawesi_HG		0.692	0.376	-0.068		0.010	0.027	0.024		0.0000	0.6927	0.3732	-0.065
Indonesia_Tanimbar_AlusiKrawain.DG	Taiwan_Hanben_IA	Laos_Hòabìnhian.SG	Indonesia_Sulawesi_HG		0.393	-0.518	1.125		0.021	0.042	0.039		0.0001	0.3931	-0.517	1.1240
Indonesia_Tanimbar_Fordata.DG	Taiwan_Hanben_IA	Laos_Hòabìnhian.SG	Indonesia_Sulawesi_HG		0.388	-0.510	1.121		0.021	0.042	0.040		0.0002	0.3885	-0.509	1.1206
Indonesia_Tanimbar_Makatian.DG	Taiwan_Hanben_IA	Laos_Hòabìnhian.SG	Indonesia_Sulawesi_HG		0.380	-0.522	1.142		0.020	0.042	0.038		0.0000	0.3803	-0.521	1.1415
Indonesia_Tanimbar_SangliatDol.DG	Taiwan_Hanben_IA	Laos_Hòabìnhian.SG	Indonesia_Sulawesi_HG		0.396	-0.529	1.133		0.019	0.041	0.036		0.0000	0.3963	-0.528	1.1318
Indonesia_Tanimbar_Tumbur.DG	Taiwan_Hanben_IA	Laos_Hòabìnhian.SG	Indonesia_Sulawesi_HG		0.406	-0.475	1.069		0.021	0.041	0.040		0.0000	0.4061	-0.473	1.0678
Indonesia_Alor.DG	Taiwan_Hanben_IA	Laos_Hòabìnhian.SG	Laos_LN_BA.SG		50.269	19.630	-68.899		70.794	26.158	96.922		0.0000	-64.36	-22.70	88.069
Indonesia_Bali_Gadon.DG	Taiwan_Hanben_IA	Laos_Hòabìnhian.SG	Laos_LN_BA.SG		0.297	0.087	0.616		0.052	0.025	0.065		0.0288	0.2982	0.0878	0.6138
Indonesia_Borneo_Maanyan.DG	Taiwan_Hanben_IA	Laos_Hòabìnhian.SG	Laos_LN_BA.SG		0.509	0.044	0.446		0.032	0.014	0.039		0.0000	0.5099	0.0445	0.4455
Indonesia_Flores_Bena.DG	Taiwan_Hanben_IA	Laos_Hòabìnhian.SG	Laos_LN_BA.SG		-293.217	-108.802	403.018		281799.620	104704.180	386503.716		0.0000	-34513	-12828	473424
Indonesia_Flores_Bere.DG	Taiwan_Hanben_IA	Laos_Hòabìnhian.SG	Laos_LN_BA.SG		-8.871	-2.909	12.780		7.300	2.712	9.998		0.0000	-3.471	-0.904	5.3759
Indonesia_Flores_Cibol.DG	Taiwan_Hanben_IA	Laos_Hòabìnhian.SG	Laos_LN_BA.SG		-10.399	-3.463	14.862		7.776	2.923	10.684		0.0000	-4.922	-1.409	7.3314
Indonesia_Flores_Rampasasa.DG	Taiwan_Hanben_IA	Laos_Hòabìnhian.SG	Laos_LN_BA.SG		-14.090	-4.822	19.913		14.964	5.567	20.515		0.0000	1.5141	0.9767	-1.490
Indonesia_Java_Dieng.DG	Taiwan_Hanben_IA	Laos_Hòabìnhian.SG	Laos_LN_BA.SG		0.298	0.060	0.642		0.035	0.017	0.045		0.0190	0.2996	0.0598	0.6404
Indonesia_Kei_Faan.DG	Taiwan_Hanben_IA	Laos_Hòabìnhian.SG	Laos_LN_BA.SG		31.726	12.608	-43.335		32.107	11.903	43.982		0.0000	-5.756	-1.281	8.0378
Indonesia_Kei_Ohoidertutu.DG	Taiwan_Hanben_IA	Laos_Hòabìnhian.SG	Laos_LN_BA.SG		27.971	11.189	-38.160		26.905	9.964	36.843		0.0000	-1.665	0.2295	2.4362
Indonesia_Kei_Waur.DG	Taiwan_Hanben_IA	Laos_Hòabìnhian.SG	Laos_LN_BA.SG		43.695	16.681	-59.376		57.137	20.615	77.723		0.0000	-42.27	-14.31	57.597
Indonesia_Lembata_TimurKadakewa.DG	Taiwan_Hanben_IA	Laos_Hòabìnhian.SG	Laos_LN_BA.SG		52.441	19.911	-71.352		99.235	36.223	135.434		0.0000	-165.9	-59.80	226.74
Indonesia_Lembata_Waipukang.DG	Taiwan_Hanben_IA	Laos_Hòabìnhian.SG	Laos_LN_BA.SG		24.046	9.573	-32.619		24.825	9.111	33.916		0.0000	-5.970	-1.427	8.3974
Indonesia_Mentawai.DG	Taiwan_Hanben_IA	Laos_Hòabìnhian.SG	Laos_LN_BA.SG		0.790	0.049	0.161		0.033	0.014	0.042		0.0003	0.7893	0.0483	0.1622
Indonesia_Nias_Gomo.DG	Taiwan_Hanben_IA	Laos_Hòabìnhian.SG	Laos_LN_BA.SG		0.828	0.040	0.132		0.032	0.013	0.040		0.0012	0.8276	0.0395	0.1327
Indonesia_Nias_Hilitobara.DG	Taiwan_Hanben_IA	Laos_Hòabìnhian.SG	Laos_LN_BA.SG		0.844	0.050	0.106		0.035	0.013	0.043		0.0000	0.8436	0.0496	0.1067
Indonesia_Sulawesi_Kajang.DG	Taiwan_Hanben_IA	Laos_Hòabìnhian.SG	Laos_LN_BA.SG		-2.461	-0.891	4.352		4.505	1.656	6.158		0.0000	2.5403	0.9439	-2.484
Indonesia_Sulawesi_Mandar.DG	Taiwan_Hanben_IA	Laos_Hòabìnhian.SG	Laos_LN_BA.SG		2.802	0.973	-2.775		2.254	0.831	3.084		0.0000	-0.197	-0.126	1.3239
Indonesia_Sumatra_Toba.DG	Taiwan_Hanben_IA	Laos_Hòabìnhian.SG	Laos_LN_BA.SG		0.488	0.231	0.281		0.040	0.015	0.051		0.0000	0.4903	0.2312	0.2784
Indonesia_Tanimbar_AlusiKrawain.DG	Taiwan_Hanben_IA	Laos_Hòabìnhian.SG	Laos_LN_BA.SG		42.097	15.737	-56.834		60.814	21.831	82.622		0.0000	-63.28	-22.06	86.347
Indonesia_Tanimbar_Fordata.DG	Taiwan_Hanben_IA	Laos_Hòabìnhian.SG	Laos_LN_BA.SG		27.152	11.316	-37.467		31.359	12.324	43.662		0.0000	-13.98	-4.850	19.837
Indonesia_Tanimbar_Makatian.DG	Taiwan_Hanben_IA	Laos_Hòabìnhian.SG	Laos_LN_BA.SG		19.166	7.924	-26.090		16.289	6.159	22.428		0.0000	3.6272	2.0583	-4.685
Indonesia_Tanimbar_SangliatDol.DG	Taiwan_Hanben_IA	Laos_Hòabìnhian.SG	Laos_LN_BA.SG		38.396	14.946	-52.342		53.219	19.811	73.005		0.0000	-47.39	-17.00	65.400
Indonesia_Tanimbar_Tumbur.DG	Taiwan_Hanben_IA	Laos_Hòabìnhian.SG	Laos_LN_BA.SG		17.903	7.155	-24.057		15.048	5.539	20.568		0.0000	3.1652	1.7425	-3.907
Indonesia_Alor.DG	Taiwan_Hanben_IA	Papuan.DG	Indonesia_Sulawesi_HG		0.412	0.562	0.027		0.040	0.206	0.245		0.0000	0.3867	0.4272	0.1859
Indonesia_Bali_Gadon.DG	Taiwan_Hanben_IA	Papuan.DG	Indonesia_Sulawesi_HG		-2.087	-6.805	9.892		3.734	9.183	12.914		0.0000	3.8309	7.7251	-10.55
Indonesia_Borneo_Maanyan.DG	Taiwan_Hanben_IA	Papuan.DG	Indonesia_Sulawesi_HG		10.147	19.987	-29.134		91.980	196.290	288.268		0.0000	-480.5	-1028.	1510.3
Indonesia_Flores_Bena.DG	Taiwan_Hanben_IA	Papuan.DG	Indonesia_Sulawesi_HG		-0.579	-4.130	5.708		2.853	12.078	14.929		0.0000	7.7379	31.056	-37.79
Indonesia_Flores_Bere.DG	Taiwan_Hanben_IA	Papuan.DG	Indonesia_Sulawesi_HG		-0.172	-2.276	3.448		0.649	2.159	2.805		0.0000	0.4014	-0.353	0.9522
Indonesia_Flores_Cibol.DG	Taiwan_Hanben_IA	Papuan.DG	Indonesia_Sulawesi_HG		-0.410	-3.076	4.485		0.741	2.490	3.227		0.0000	0.1980	-1.028	1.8307
Indonesia_Flores_Rampasasa.DG	Taiwan_Hanben_IA	Papuan.DG	Indonesia_Sulawesi_HG		-0.224	-2.438	3.662		0.575	1.908	2.481		0.0000	0.2370	-0.904	1.6674
Indonesia_Java_Dieng.DG	Taiwan_Hanben_IA	Papuan.DG	Indonesia_Sulawesi_HG		-0.448	-2.849	4.298		0.431	1.068	1.494		0.0000	-0.273	-2.417	3.6905
Indonesia_Kei_Faan.DG	Taiwan_Hanben_IA	Papuan.DG	Indonesia_Sulawesi_HG		0.507	0.497	-0.004		0.025	0.097	0.118		0.0111	0.5102	0.5060	-0.016
Indonesia_Kei_Ohoidertutu.DG	Taiwan_Hanben_IA	Papuan.DG	Indonesia_Sulawesi_HG		0.549	0.597	-0.146		0.044	0.179	0.221		0.0000	0.5389	0.5496	-0.088
Indonesia_Kei_Waur.DG	Taiwan_Hanben_IA	Papuan.DG	Indonesia_Sulawesi_HG		0.511	0.713	-0.225		0.033	0.155	0.185		0.0097	0.5045	0.6739	-0.178
Indonesia_Lembata_TimurKadakewa.DG	Taiwan_Hanben_IA	Papuan.DG	Indonesia_Sulawesi_HG		0.619	0.970	-0.590		0.093	0.404	0.495		0.0000	0.5769	0.7831	-0.360
Indonesia_Lembata_Waipukang.DG	Taiwan_Hanben_IA	Papuan.DG	Indonesia_Sulawesi_HG		0.581	0.706	-0.287		0.085	0.364	0.448		0.0000	0.5600	0.6187	-0.178
Indonesia_Mentawai.DG	Taiwan_Hanben_IA	Papuan.DG	Indonesia_Sulawesi_HG		0.939	0.092	-0.031		0.029	0.058	0.085		0.0000	0.9374	0.0885	-0.025
Indonesia_Nias_Gomo.DG	Taiwan_Hanben_IA	Papuan.DG	Indonesia_Sulawesi_HG		0.981	0.137	-0.118		0.030	0.061	0.089		0.0000	0.9777	0.1301	-0.107
Indonesia_Nias_Hilitobara.DG	Taiwan_Hanben_IA	Papuan.DG	Indonesia_Sulawesi_HG		0.965	0.113	-0.078		0.026	0.052	0.075		0.0000	0.9629	0.1095	-0.072
Indonesia_Sulawesi_Kajang.DG	Taiwan_Hanben_IA	Papuan.DG	Indonesia_Sulawesi_HG		0.867	0.311	-0.178		0.047	0.117	0.163		0.0000	0.8541	0.2787	-0.132
Indonesia_Sulawesi_Mandar.DG	Taiwan_Hanben_IA	Papuan.DG	Indonesia_Sulawesi_HG		0.900	0.297	-0.197		0.040	0.099	0.137		0.0000	0.8945	0.2830	-0.177
Indonesia_Sumatra_Toba.DG	Taiwan_Hanben_IA	Papuan.DG	Indonesia_Sulawesi_HG		-1.068	-4.697	6.765		2.531	7.076	9.605		0.0000	3.1024	6.9514	-9.053
Indonesia_Tanimbar_AlusiKrawain.DG	Taiwan_Hanben_IA	Papuan.DG	Indonesia_Sulawesi_HG		0.526	0.325	0.148		0.043	0.182	0.222		0.0000	0.5218	0.2973	0.1808
Indonesia_Tanimbar_Fordata.DG	Taiwan_Hanben_IA	Papuan.DG	Indonesia_Sulawesi_HG		0.632	0.704	-0.336		0.043	0.159	0.197		0.0590	0.6244	0.6712	-0.295
Indonesia_Tanimbar_Makatian.DG	Taiwan_Hanben_IA	Papuan.DG	Indonesia_Sulawesi_HG		0.663	0.888	-0.551		0.056	0.219	0.270		0.0278	0.6522	0.8419	-0.494
Indonesia_Tanimbar_SangliatDol.DG	Taiwan_Hanben_IA	Papuan.DG	Indonesia_Sulawesi_HG		0.662	0.773	-0.435		0.047	0.181	0.224		0.0003	0.6464	0.7111	-0.357
Indonesia_Tanimbar_Tumbur.DG	Taiwan_Hanben_IA	Papuan.DG	Indonesia_Sulawesi_HG		0.590	0.411	-0.000		0.038	0.137	0.170		0.0011	0.5854	0.3862	0.0283
Indonesia_Alor.DG	Taiwan_Hanben_IA	Papuan.DG	Laos_LN_BA.SG		0.354	0.556	0.091		0.023	0.009	0.027		0.0001	0.3537	0.5557	0.0904
Indonesia_Bali_Gadon.DG	Taiwan_Hanben_IA	Papuan.DG	Laos_LN_BA.SG		0.281	0.031	0.688		0.054	0.018	0.063		0.0015	0.2826	0.0308	0.6864
Indonesia_Borneo_Maanyan.DG	Taiwan_Hanben_IA	Papuan.DG	Laos_LN_BA.SG		0.524	0.022	0.454		0.030	0.010	0.036		0.0000	0.5249	0.0218	0.4532
Indonesia_Flores_Bena.DG	Taiwan_Hanben_IA	Papuan.DG	Laos_LN_BA.SG		0.349	0.408	0.243		0.022	0.009	0.026		0.0001	0.3485	0.4083	0.2430
Indonesia_Flores_Bere.DG	Taiwan_Hanben_IA	Papuan.DG	Laos_LN_BA.SG		0.384	0.269	0.347		0.031	0.012	0.037		0.0229	0.3847	0.2687	0.3464
Indonesia_Flores_Cibol.DG	Taiwan_Hanben_IA	Papuan.DG	Laos_LN_BA.SG		0.346	0.268	0.386		0.025	0.009	0.029		0.0000	0.3468	0.2682	0.3849
Indonesia_Flores_Rampasasa.DG	Taiwan_Hanben_IA	Papuan.DG	Laos_LN_BA.SG		0.394	0.281	0.325		0.021	0.008	0.025		0.0000	0.3943	0.2815	0.3241
Indonesia_Java_Dieng.DG	Taiwan_Hanben_IA	Papuan.DG	Laos_LN_BA.SG		0.298	0.029	0.674		0.036	0.013	0.042		0.0009	0.2992	0.0287	0.6719
Indonesia_Kei_Faan.DG	Taiwan_Hanben_IA	Papuan.DG	Laos_LN_BA.SG		0.514	0.489	-0.003		0.032	0.014	0.037		0.6672	0.5130	0.4888	-0.001
Indonesia_Kei_Ohoidertutu.DG	Taiwan_Hanben_IA	Papuan.DG	Laos_LN_BA.SG		0.546	0.481	-0.028		0.033	0.013	0.040		0.1307	0.5459	0.4810	-0.027
Indonesia_Kei_Waur.DG	Taiwan_Hanben_IA	Papuan.DG	Laos_LN_BA.SG		0.499	0.527	-0.027		0.035	0.014	0.042		0.2526	0.4987	0.5271	-0.025
Indonesia_Lembata_TimurKadakewa.DG	Taiwan_Hanben_IA	Papuan.DG	Laos_LN_BA.SG		0.409	0.454	0.137		0.024	0.010	0.028		0.0094	0.4090	0.4540	0.1369
Indonesia_Lembata_Waipukang.DG	Taiwan_Hanben_IA	Papuan.DG	Laos_LN_BA.SG		0.483	0.454	0.063		0.027	0.011	0.032		0.0342	0.4827	0.4542	0.0629
Indonesia_Mentawai.DG	Taiwan_Hanben_IA	Papuan.DG	Laos_LN_BA.SG		0.776	0.014	0.210		0.030	0.010	0.035		0.0017	0.7755	0.0135	0.2109
Indonesia_Nias_Gomo.DG	Taiwan_Hanben_IA	Papuan.DG	Laos_LN_BA.SG		0.808	0.006	0.185		0.030	0.009	0.034		0.0005	0.8073	0.0060	0.1866
Indonesia_Nias_Hilitobara.DG	Taiwan_Hanben_IA	Papuan.DG	Laos_LN_BA.SG		0.841	0.017	0.142		0.030	0.008	0.035		0.0000	0.8404	0.0169	0.1426
Indonesia_Sulawesi_Kajang.DG	Taiwan_Hanben_IA	Papuan.DG	Laos_LN_BA.SG		0.673	0.135	0.192		0.029	0.009	0.034		0.0000	0.6728	0.1354	0.1917
Indonesia_Sulawesi_Mandar.DG	Taiwan_Hanben_IA	Papuan.DG	Laos_LN_BA.SG		0.756	0.111	0.133		0.029	0.009	0.034		0.0000	0.7560	0.1105	0.1333
Indonesia_Sumatra_Toba.DG	Taiwan_Hanben_IA	Papuan.DG	Laos_LN_BA.SG		0.366	0.116	0.518		0.062	0.016	0.074		0.0000	0.3741	0.1170	0.5088
Indonesia_Tanimbar_AlusiKrawain.DG	Taiwan_Hanben_IA	Papuan.DG	Laos_LN_BA.SG		0.543	0.434	0.024		0.047	0.017	0.055		0.0085	0.5416	0.4338	0.0244
Indonesia_Tanimbar_Fordata.DG	Taiwan_Hanben_IA	Papuan.DG	Laos_LN_BA.SG		0.555	0.426	0.019		0.051	0.020	0.061		0.1237	0.5550	0.4255	0.0193
Indonesia_Tanimbar_Makatian.DG	Taiwan_Hanben_IA	Papuan.DG	Laos_LN_BA.SG		0.572	0.441	-0.013		0.044	0.019	0.053		0.3243	0.5712	0.4409	-0.012
Indonesia_Tanimbar_SangliatDol.DG	Taiwan_Hanben_IA	Papuan.DG	Laos_LN_BA.SG		0.594	0.410	-0.004		0.040	0.014	0.047		0.0008	0.5939	0.4097	-0.003
Indonesia_Tanimbar_Tumbur.DG	Taiwan_Hanben_IA	Papuan.DG	Laos_LN_BA.SG		0.613	0.407	-0.020		0.046	0.019	0.054		0.0985	0.6119	0.4065	-0.018
Indonesia_Alor.DG	Taiwan_Hanben_IA	Indonesia_Sulawesi_HG	Laos_LN_BA.SG		1.088	1.193	-1.281		0.195	0.048	0.238		0.0000	1.0844	1.1918	-1.276
Indonesia_Bali_Gadon.DG	Taiwan_Hanben_IA	Indonesia_Sulawesi_HG	Laos_LN_BA.SG		0.291	0.078	0.632		0.049	0.021	0.058		0.0266	0.2918	0.0780	0.6301
Indonesia_Borneo_Maanyan.DG	Taiwan_Hanben_IA	Indonesia_Sulawesi_HG	Laos_LN_BA.SG		0.534	0.060	0.406		0.028	0.012	0.033		0.0009	0.5346	0.0604	0.4048
Indonesia_Flores_Bena.DG	Taiwan_Hanben_IA	Indonesia_Sulawesi_HG	Laos_LN_BA.SG		0.676	0.871	-0.547		0.199	0.052	0.249		0.0000	0.6827	0.8749	-0.557
Indonesia_Flores_Bere.DG	Taiwan_Hanben_IA	Indonesia_Sulawesi_HG	Laos_LN_BA.SG		0.374	0.523	0.103		0.049	0.019	0.063		0.0000	0.3746	0.5222	0.1031
Indonesia_Flores_Cibol.DG	Taiwan_Hanben_IA	Indonesia_Sulawesi_HG	Laos_LN_BA.SG		0.336	0.551	0.113		0.093	0.032	0.124		0.0000	0.1639	0.4927	0.3432
Indonesia_Flores_Rampasasa.DG	Taiwan_Hanben_IA	Indonesia_Sulawesi_HG	Laos_LN_BA.SG		0.486	0.599	-0.084		0.215	0.064	0.277		0.0000	0.2551	0.5329	0.2119
Indonesia_Java_Dieng.DG	Taiwan_Hanben_IA	Indonesia_Sulawesi_HG	Laos_LN_BA.SG		0.305	0.054	0.641		0.033	0.014	0.040		0.0115	0.3061	0.0547	0.6390
Indonesia_Kei_Faan.DG	Taiwan_Hanben_IA	Indonesia_Sulawesi_HG	Laos_LN_BA.SG		1.198	1.106	-1.304		0.217	0.052	0.263		0.0000	1.1955	1.1057	-1.301
Indonesia_Kei_Ohoidertutu.DG	Taiwan_Hanben_IA	Indonesia_Sulawesi_HG	Laos_LN_BA.SG		1.053	1.054	-1.107		0.170	0.046	0.210		0.0000	1.0507	1.0536	-1.104
Indonesia_Kei_Waur.DG	Taiwan_Hanben_IA	Indonesia_Sulawesi_HG	Laos_LN_BA.SG		1.152	1.144	-1.296		0.191	0.046	0.231		0.0000	1.1513	1.1441	-1.295
Indonesia_Lembata_TimurKadakewa.DG	Taiwan_Hanben_IA	Indonesia_Sulawesi_HG	Laos_LN_BA.SG		0.879	0.949	-0.828		0.192	0.047	0.235		0.0000	0.8831	0.9498	-0.832
Indonesia_Lembata_Waipukang.DG	Taiwan_Hanben_IA	Indonesia_Sulawesi_HG	Laos_LN_BA.SG		0.675	0.878	-0.553		0.113	0.032	0.140		0.0000	0.6760	0.8784	-0.554
Indonesia_Mentawai.DG	Taiwan_Hanben_IA	Indonesia_Sulawesi_HG	Laos_LN_BA.SG		0.781	0.052	0.167		0.026	0.011	0.031		0.7790	0.7810	0.0518	0.1671
Indonesia_Nias_Gomo.DG	Taiwan_Hanben_IA	Indonesia_Sulawesi_HG	Laos_LN_BA.SG		0.821	0.037	0.142		0.027	0.010	0.030		0.5035	0.8208	0.0366	0.1424
Indonesia_Nias_Hilitobara.DG	Taiwan_Hanben_IA	Indonesia_Sulawesi_HG	Laos_LN_BA.SG		0.845	0.054	0.101		0.026	0.010	0.030		0.1039	0.8451	0.0538	0.1010
Indonesia_Sulawesi_Kajang.DG	Taiwan_Hanben_IA	Indonesia_Sulawesi_HG	Laos_LN_BA.SG		0.614	0.267	0.118		0.034	0.012	0.041		0.0000	0.6153	0.2671	0.1174
Indonesia_Sulawesi_Mandar.DG	Taiwan_Hanben_IA	Indonesia_Sulawesi_HG	Laos_LN_BA.SG		0.714	0.235	0.051		0.030	0.012	0.036		0.0000	0.7148	0.2352	0.0498
Indonesia_Sumatra_Toba.DG	Taiwan_Hanben_IA	Indonesia_Sulawesi_HG	Laos_LN_BA.SG		0.299	0.124	0.576		0.065	0.019	0.079		0.0000	0.3074	0.1263	0.5661
Indonesia_Tanimbar_AlusiKrawain.DG	Taiwan_Hanben_IA	Indonesia_Sulawesi_HG	Laos_LN_BA.SG		0.944	0.884	-0.828		0.166	0.054	0.214		0.0000	0.9552	0.8886	-0.843
Indonesia_Tanimbar_Fordata.DG	Taiwan_Hanben_IA	Indonesia_Sulawesi_HG	Laos_LN_BA.SG		0.871	0.883	-0.754		0.120	0.045	0.157		0.0000	0.8790	0.8860	-0.765
Indonesia_Tanimbar_Makatian.DG	Taiwan_Hanben_IA	Indonesia_Sulawesi_HG	Laos_LN_BA.SG		0.820	0.885	-0.705		0.118	0.038	0.148		0.0000	0.8256	0.8867	-0.712
Indonesia_Tanimbar_SangliatDol.DG	Taiwan_Hanben_IA	Indonesia_Sulawesi_HG	Laos_LN_BA.SG		0.920	0.913	-0.833		0.167	0.047	0.208		0.0000	0.9212	0.9133	-0.834
Indonesia_Tanimbar_Tumbur.DG	Taiwan_Hanben_IA	Indonesia_Sulawesi_HG	Laos_LN_BA.SG		0.775	0.804	-0.579		0.101	0.038	0.129		0.0000	0.7801	0.8057	-0.585
Indonesia_Alor.DG	Laos_Hòabìnhian.SG	Papuan.DG	Indonesia_Sulawesi_HG		-0.708	-1.150	2.858		0.444	0.214	0.384		0.0000	-0.603	-1.173	2.7774
Indonesia_Bali_Gadon.DG	Laos_Hòabìnhian.SG	Papuan.DG	Indonesia_Sulawesi_HG		-1.902	-0.812	3.714		0.751	0.305	0.513		0.0000	-1.687	-0.886	3.5743
Indonesia_Borneo_Maanyan.DG	Laos_Hòabìnhian.SG	Papuan.DG	Indonesia_Sulawesi_HG		-2.715	-0.431	4.145		1.954	0.853	1.128		0.0000	-1.359	-1.062	3.4220
Indonesia_Flores_Bena.DG	Laos_Hòabìnhian.SG	Papuan.DG	Indonesia_Sulawesi_HG		-0.843	-1.161	3.004		0.563	0.233	0.424		0.0000	-0.682	-1.209	2.8923
Indonesia_Flores_Bere.DG	Laos_Hòabìnhian.SG	Papuan.DG	Indonesia_Sulawesi_HG		-1.179	-1.124	3.302		0.595	0.244	0.434		0.0000	-1.022	-1.173	3.1958
Indonesia_Flores_Cibol.DG	Laos_Hòabìnhian.SG	Papuan.DG	Indonesia_Sulawesi_HG		-1.531	-0.997	3.529		0.847	0.328	0.586		0.0000	-1.215	-1.107	3.3229
Indonesia_Flores_Rampasasa.DG	Laos_Hòabìnhian.SG	Papuan.DG	Indonesia_Sulawesi_HG		-1.404	-1.031	3.435		0.813	0.312	0.566		0.0000	-1.061	-1.149	3.2109
Indonesia_Java_Dieng.DG	Laos_Hòabìnhian.SG	Papuan.DG	Indonesia_Sulawesi_HG		-2.046	-0.870	3.916		1.181	0.473	0.752		0.0000	-1.466	-1.095	3.5615
Indonesia_Kei_Faan.DG	Laos_Hòabìnhian.SG	Papuan.DG	Indonesia_Sulawesi_HG		-0.869	-1.051	2.920		0.593	0.260	0.420		0.0000	-0.710	-1.111	2.8218
Indonesia_Kei_Ohoidertutu.DG	Laos_Hòabìnhian.SG	Papuan.DG	Indonesia_Sulawesi_HG		-0.618	-1.161	2.779		0.401	0.181	0.323		0.0000	-0.552	-1.180	2.7328
Indonesia_Kei_Waur.DG	Laos_Hòabìnhian.SG	Papuan.DG	Indonesia_Sulawesi_HG		-0.757	-1.127	2.884		0.438	0.212	0.358		0.0000	-0.653	-1.158	2.8121
Indonesia_Lembata_TimurKadakewa.DG	Laos_Hòabìnhian.SG	Papuan.DG	Indonesia_Sulawesi_HG		-0.860	-1.191	3.052		0.498	0.216	0.402		0.0000	-0.743	-1.222	2.9657
Indonesia_Lembata_Waipukang.DG	Laos_Hòabìnhian.SG	Papuan.DG	Indonesia_Sulawesi_HG		-0.926	-1.105	3.031		0.540	0.229	0.414		0.0000	-0.793	-1.142	2.9360
Indonesia_Mentawai.DG	Laos_Hòabìnhian.SG	Papuan.DG	Indonesia_Sulawesi_HG		-2.295	-0.485	3.780		1.733	0.791	0.963		0.0000	-1.226	-1.001	3.2280
Indonesia_Nias_Gomo.DG	Laos_Hòabìnhian.SG	Papuan.DG	Indonesia_Sulawesi_HG		-2.675	-0.367	4.041		1.621	0.742	0.905		0.0000	-1.851	-0.764	3.6154
Indonesia_Nias_Hilitobara.DG	Laos_Hòabìnhian.SG	Papuan.DG	Indonesia_Sulawesi_HG		-2.724	-0.349	4.073		2.024	0.922	1.123		0.0000	-1.453	-0.966	3.4201
Indonesia_Sulawesi_Kajang.DG	Laos_Hòabìnhian.SG	Papuan.DG	Indonesia_Sulawesi_HG		-2.012	-0.691	3.702		1.470	0.634	0.864		0.0000	-1.155	-1.083	3.2383
Indonesia_Sulawesi_Mandar.DG	Laos_Hòabìnhian.SG	Papuan.DG	Indonesia_Sulawesi_HG		-2.313	-0.587	3.900		1.519	0.644	0.905		0.0000	-1.430	-0.984	3.4146
Indonesia_Sumatra_Toba.DG	Laos_Hòabìnhian.SG	Papuan.DG	Indonesia_Sulawesi_HG		-1.510	-0.939	3.449		0.921	0.368	0.599		0.0000	-1.123	-1.090	3.2143
Indonesia_Tanimbar_AlusiKrawain.DG	Laos_Hòabìnhian.SG	Papuan.DG	Indonesia_Sulawesi_HG		-0.778	-1.147	2.925		0.391	0.184	0.320		0.0000	-0.719	-1.165	2.8846
Indonesia_Tanimbar_Fordata.DG	Laos_Hòabìnhian.SG	Papuan.DG	Indonesia_Sulawesi_HG		-0.984	-1.043	3.027		0.422	0.204	0.327		0.0000	-0.909	-1.069	2.9791
Indonesia_Tanimbar_Makatian.DG	Laos_Hòabìnhian.SG	Papuan.DG	Indonesia_Sulawesi_HG		-0.592	-1.258	2.849		0.390	0.190	0.308		0.0000	-0.530	-1.275	2.8058
Indonesia_Tanimbar_SangliatDol.DG	Laos_Hòabìnhian.SG	Papuan.DG	Indonesia_Sulawesi_HG		-0.858	-1.157	3.015		0.407	0.195	0.321		0.0000	-0.789	-1.177	2.9670
Indonesia_Tanimbar_Tumbur.DG	Laos_Hòabìnhian.SG	Papuan.DG	Indonesia_Sulawesi_HG		-0.965	-1.017	2.982		0.459	0.216	0.335		0.0000	-0.881	-1.051	2.9326
Indonesia_Alor.DG	Laos_Hòabìnhian.SG	Papuan.DG	Laos_LN_BA.SG		0.108	0.393	0.499		0.137	0.104	0.036		0.0000	0.0652	0.4264	0.5082
Indonesia_Bali_Gadon.DG	Laos_Hòabìnhian.SG	Papuan.DG	Laos_LN_BA.SG		0.147	-0.102	0.955		0.061	0.040	0.032		0.0000	0.1459	-0.101	0.9557
Indonesia_Borneo_Maanyan.DG	Laos_Hòabìnhian.SG	Papuan.DG	Laos_LN_BA.SG		0.123	-0.176	1.054		0.140	0.091	0.054		0.0000	0.0998	-0.161	1.0619
Indonesia_Flores_Bena.DG	Laos_Hòabìnhian.SG	Papuan.DG	Laos_LN_BA.SG		0.154	0.214	0.632		0.103	0.073	0.034		0.0000	0.1253	0.2345	0.6400
Indonesia_Flores_Bere.DG	Laos_Hòabìnhian.SG	Papuan.DG	Laos_LN_BA.SG		0.046	0.151	0.802		0.084	0.061	0.030		0.0000	0.0444	0.1521	0.8033
Indonesia_Flores_Cibol.DG	Laos_Hòabìnhian.SG	Papuan.DG	Laos_LN_BA.SG		0.090	0.125	0.785		0.078	0.057	0.027		0.0000	0.0815	0.1309	0.7875
Indonesia_Flores_Rampasasa.DG	Laos_Hòabìnhian.SG	Papuan.DG	Laos_LN_BA.SG		0.136	0.087	0.778		0.114	0.082	0.037		0.0000	0.1060	0.1072	0.7867
Indonesia_Java_Dieng.DG	Laos_Hòabìnhian.SG	Papuan.DG	Laos_LN_BA.SG		0.045	-0.046	1.002		0.068	0.048	0.028		0.0000	0.0433	-0.046	1.0026
Indonesia_Kei_Faan.DG	Laos_Hòabìnhian.SG	Papuan.DG	Laos_LN_BA.SG		-0.066	0.403	0.663		0.155	0.120	0.042		0.0000	-0.034	0.3776	0.6565
Indonesia_Kei_Ohoidertutu.DG	Laos_Hòabìnhian.SG	Papuan.DG	Laos_LN_BA.SG		-0.012	0.356	0.656		0.120	0.088	0.039		0.0000	-0.021	0.3625	0.6592
Indonesia_Kei_Waur.DG	Laos_Hòabìnhian.SG	Papuan.DG	Laos_LN_BA.SG		-0.062	0.447	0.615		0.099	0.078	0.030		0.0000	-0.069	0.4516	0.6178
Indonesia_Lembata_TimurKadakewa.DG	Laos_Hòabìnhian.SG	Papuan.DG	Laos_LN_BA.SG		0.079	0.288	0.633		0.109	0.080	0.035		0.0000	0.0586	0.3026	0.6386
Indonesia_Lembata_Waipukang.DG	Laos_Hòabìnhian.SG	Papuan.DG	Laos_LN_BA.SG		0.119	0.264	0.617		0.107	0.076	0.036		0.0000	0.1062	0.2727	0.6209
Indonesia_Mentawai.DG	Laos_Hòabìnhian.SG	Papuan.DG	Laos_LN_BA.SG		0.172	-0.298	1.127		0.505	0.310	0.197		0.0000	-0.518	0.1337	1.3845
Indonesia_Nias_Gomo.DG	Laos_Hòabìnhian.SG	Papuan.DG	Laos_LN_BA.SG		0.836	-0.755	0.919		4.886	3.308	1.580		0.0000	-29.09	19.838	10.255
Indonesia_Nias_Hilitobara.DG	Laos_Hòabìnhian.SG	Papuan.DG	Laos_LN_BA.SG		0.388	-0.459	1.070		3.016	1.998	1.021		0.0000	-12.84	8.2959	5.5496
Indonesia_Sulawesi_Kajang.DG	Laos_Hòabìnhian.SG	Papuan.DG	Laos_LN_BA.SG		0.159	-0.159	1.000		0.465	0.311	0.155		0.0000	-0.617	0.3570	1.2601
Indonesia_Sulawesi_Mandar.DG	Laos_Hòabìnhian.SG	Papuan.DG	Laos_LN_BA.SG		3.292	-2.406	0.114		7.143	5.157	1.987		0.0000	55.244	-39.84	-14.39
Indonesia_Sumatra_Toba.DG	Laos_Hòabìnhian.SG	Papuan.DG	Laos_LN_BA.SG		1.434	-0.968	0.534		0.878	0.653	0.227		0.0000	1.8004	-1.236	0.4364
Indonesia_Tanimbar_AlusiKrawain.DG	Laos_Hòabìnhian.SG	Papuan.DG	Laos_LN_BA.SG		0.097	0.253	0.650		0.157	0.108	0.056		0.0000	0.0905	0.2565	0.6529
Indonesia_Tanimbar_Fordata.DG	Laos_Hòabìnhian.SG	Papuan.DG	Laos_LN_BA.SG		-0.033	0.341	0.693		0.102	0.075	0.041		0.0000	-0.036	0.3423	0.6943
Indonesia_Tanimbar_Makatian.DG	Laos_Hòabìnhian.SG	Papuan.DG	Laos_LN_BA.SG		-0.014	0.334	0.680		0.098	0.074	0.037		0.0000	-0.012	0.3319	0.6804
Indonesia_Tanimbar_SangliatDol.DG	Laos_Hòabìnhian.SG	Papuan.DG	Laos_LN_BA.SG		-0.060	0.321	0.740		0.151	0.109	0.049		0.0000	-0.056	0.3157	0.7403
Indonesia_Tanimbar_Tumbur.DG	Laos_Hòabìnhian.SG	Papuan.DG	Laos_LN_BA.SG		0.123	0.190	0.686		0.140	0.097	0.053		0.0000	0.1086	0.1998	0.6914
Indonesia_Alor.DG	Laos_Hòabìnhian.SG	Indonesia_Sulawesi_HG	Laos_LN_BA.SG		-0.684	1.357	0.326		0.047	0.036	0.025		0.0000	-0.683	1.3566	0.3266
Indonesia_Bali_Gadon.DG	Laos_Hòabìnhian.SG	Indonesia_Sulawesi_HG	Laos_LN_BA.SG		-0.033	0.061	0.972		0.053	0.047	0.028		0.0000	-0.032	0.0604	0.9720
Indonesia_Borneo_Maanyan.DG	Laos_Hòabìnhian.SG	Indonesia_Sulawesi_HG	Laos_LN_BA.SG		-0.230	0.128	1.103		0.064	0.060	0.027		0.0000	-0.229	0.1265	1.1029
Indonesia_Flores_Bena.DG	Laos_Hòabìnhian.SG	Indonesia_Sulawesi_HG	Laos_LN_BA.SG		-0.501	1.030	0.472		0.041	0.035	0.021		0.0000	-0.501	1.0287	0.4724
Indonesia_Flores_Bere.DG	Laos_Hòabìnhian.SG	Indonesia_Sulawesi_HG	Laos_LN_BA.SG		-0.431	0.790	0.641		0.040	0.037	0.022		0.0000	-0.430	0.7885	0.6418
Indonesia_Flores_Cibol.DG	Laos_Hòabìnhian.SG	Indonesia_Sulawesi_HG	Laos_LN_BA.SG		-0.442	0.806	0.637		0.039	0.034	0.020		0.0000	-0.441	0.8045	0.6371
Indonesia_Flores_Rampasasa.DG	Laos_Hòabìnhian.SG	Indonesia_Sulawesi_HG	Laos_LN_BA.SG		-0.455	0.824	0.631		0.039	0.035	0.020		0.0000	-0.454	0.8221	0.6318
Indonesia_Java_Dieng.DG	Laos_Hòabìnhian.SG	Indonesia_Sulawesi_HG	Laos_LN_BA.SG		-0.055	0.049	1.006		0.041	0.037	0.022		0.0000	-0.055	0.0490	1.0061
Indonesia_Kei_Faan.DG	Laos_Hòabìnhian.SG	Indonesia_Sulawesi_HG	Laos_LN_BA.SG		-0.742	1.322	0.420		0.050	0.040	0.028		0.0000	-0.741	1.3204	0.4208
Indonesia_Kei_Ohoidertutu.DG	Laos_Hòabìnhian.SG	Indonesia_Sulawesi_HG	Laos_LN_BA.SG		-0.714	1.288	0.426		0.049	0.040	0.027		0.0000	-0.713	1.2866	0.4273
Indonesia_Kei_Waur.DG	Laos_Hòabìnhian.SG	Indonesia_Sulawesi_HG	Laos_LN_BA.SG		-0.722	1.347	0.376		0.050	0.041	0.028		0.0000	-0.722	1.3456	0.3768
Indonesia_Lembata_TimurKadakewa.DG	Laos_Hòabìnhian.SG	Indonesia_Sulawesi_HG	Laos_LN_BA.SG		-0.593	1.152	0.441		0.044	0.037	0.023		0.0000	-0.592	1.1510	0.4417
Indonesia_Lembata_Waipukang.DG	Laos_Hòabìnhian.SG	Indonesia_Sulawesi_HG	Laos_LN_BA.SG		-0.560	1.104	0.456		0.045	0.036	0.024		0.0000	-0.559	1.1025	0.4568
Indonesia_Mentawai.DG	Laos_Hòabìnhian.SG	Indonesia_Sulawesi_HG	Laos_LN_BA.SG		-0.511	0.270	1.241		0.102	0.099	0.034		0.0000	-0.507	0.2643	1.2428
Indonesia_Nias_Gomo.DG	Laos_Hòabìnhian.SG	Indonesia_Sulawesi_HG	Laos_LN_BA.SG		-0.471	0.210	1.261		0.098	0.092	0.034		0.0000	-0.465	0.2033	1.2616
Indonesia_Nias_Hilitobara.DG	Laos_Hòabìnhian.SG	Indonesia_Sulawesi_HG	Laos_LN_BA.SG		-0.551	0.285	1.266		0.112	0.109	0.035		0.0000	-0.540	0.2745	1.2663
Indonesia_Sulawesi_Kajang.DG	Laos_Hòabìnhian.SG	Indonesia_Sulawesi_HG	Laos_LN_BA.SG		-0.500	0.564	0.935		0.058	0.058	0.027		0.0000	-0.496	0.5606	0.9360
Indonesia_Sulawesi_Mandar.DG	Laos_Hòabìnhian.SG	Indonesia_Sulawesi_HG	Laos_LN_BA.SG		-0.555	0.552	1.003		0.072	0.073	0.030		0.0000	-0.549	0.5457	1.0039
Indonesia_Sumatra_Toba.DG	Laos_Hòabìnhian.SG	Indonesia_Sulawesi_HG	Laos_LN_BA.SG		0.107	-0.023	0.916		0.085	0.066	0.030		0.0000	0.1024	-0.020	0.9179
Indonesia_Tanimbar_AlusiKrawain.DG	Laos_Hòabìnhian.SG	Indonesia_Sulawesi_HG	Laos_LN_BA.SG		-0.650	1.164	0.486		0.048	0.041	0.029		0.0000	-0.649	1.1626	0.4865
Indonesia_Tanimbar_Fordata.DG	Laos_Hòabìnhian.SG	Indonesia_Sulawesi_HG	Laos_LN_BA.SG		-0.650	1.160	0.489		0.050	0.043	0.030		0.0000	-0.649	1.1589	0.4906
Indonesia_Tanimbar_Makatian.DG	Laos_Hòabìnhian.SG	Indonesia_Sulawesi_HG	Laos_LN_BA.SG		-0.672	1.192	0.480		0.051	0.042	0.029		0.0000	-0.671	1.1904	0.4813
Indonesia_Tanimbar_SangliatDol.DG	Laos_Hòabìnhian.SG	Indonesia_Sulawesi_HG	Laos_LN_BA.SG		-0.705	1.190	0.516		0.049	0.040	0.028		0.0000	-0.704	1.1876	0.5167
Indonesia_Tanimbar_Tumbur.DG	Laos_Hòabìnhian.SG	Indonesia_Sulawesi_HG	Laos_LN_BA.SG		-0.650	1.152	0.498		0.050	0.042	0.030		0.0000	-0.648	1.1492	0.4997
Indonesia_Alor.DG	Papuan.DG	Indonesia_Sulawesi_HG	Laos_LN_BA.SG		-0.530	1.256	0.274		0.136	0.168	0.040		0.0000	-0.519	1.2420	0.2773
Indonesia_Bali_Gadon.DG	Papuan.DG	Indonesia_Sulawesi_HG	Laos_LN_BA.SG		-0.390	0.607	0.782		0.166	0.266	0.103		0.0000	-0.394	0.6118	0.7828
Indonesia_Borneo_Maanyan.DG	Papuan.DG	Indonesia_Sulawesi_HG	Laos_LN_BA.SG		-0.929	1.426	0.503		0.109	0.181	0.078		0.0000	-0.922	1.4135	0.5086
Indonesia_Flores_Bena.DG	Papuan.DG	Indonesia_Sulawesi_HG	Laos_LN_BA.SG		-0.627	1.292	0.335		0.129	0.170	0.048		0.0000	-0.615	1.2759	0.3394
Indonesia_Flores_Bere.DG	Papuan.DG	Indonesia_Sulawesi_HG	Laos_LN_BA.SG		-0.634	1.190	0.444		0.123	0.173	0.056		0.0000	-0.623	1.1737	0.4497
Indonesia_Flores_Cibol.DG	Papuan.DG	Indonesia_Sulawesi_HG	Laos_LN_BA.SG		-0.679	1.253	0.426		0.135	0.191	0.061		0.0000	-0.667	1.2363	0.4316
Indonesia_Flores_Rampasasa.DG	Papuan.DG	Indonesia_Sulawesi_HG	Laos_LN_BA.SG		-0.784	1.406	0.378		0.137	0.192	0.062		0.0000	-0.771	1.3876	0.3838
Indonesia_Java_Dieng.DG	Papuan.DG	Indonesia_Sulawesi_HG	Laos_LN_BA.SG		-0.360	0.539	0.821		0.328	0.522	0.195		0.0000	-0.374	0.5561	0.8185
Indonesia_Kei_Faan.DG	Papuan.DG	Indonesia_Sulawesi_HG	Laos_LN_BA.SG		-0.746	1.470	0.276		0.117	0.148	0.043		0.0000	-0.739	1.4606	0.2790
Indonesia_Kei_Ohoidertutu.DG	Papuan.DG	Indonesia_Sulawesi_HG	Laos_LN_BA.SG		-0.856	1.610	0.246		0.126	0.163	0.049		0.0000	-0.850	1.6018	0.2487
Indonesia_Kei_Waur.DG	Papuan.DG	Indonesia_Sulawesi_HG	Laos_LN_BA.SG		-0.749	1.503	0.246		0.140	0.177	0.047		0.0000	-0.741	1.4923	0.2491
Indonesia_Lembata_TimurKadakewa.DG	Papuan.DG	Indonesia_Sulawesi_HG	Laos_LN_BA.SG		-0.697	1.394	0.303		0.127	0.165	0.046		0.0000	-0.686	1.3796	0.3068
Indonesia_Lembata_Waipukang.DG	Papuan.DG	Indonesia_Sulawesi_HG	Laos_LN_BA.SG		-0.812	1.542	0.270		0.140	0.182	0.052		0.0000	-0.801	1.5270	0.2746
Indonesia_Mentawai.DG	Papuan.DG	Indonesia_Sulawesi_HG	Laos_LN_BA.SG		-1.128	1.732	0.397		0.084	0.140	0.069		0.0000	-1.126	1.7247	0.4013
Indonesia_Nias_Gomo.DG	Papuan.DG	Indonesia_Sulawesi_HG	Laos_LN_BA.SG		-1.156	1.760	0.396		0.085	0.142	0.069		0.0000	-1.153	1.7521	0.4010
Indonesia_Nias_Hilitobara.DG	Papuan.DG	Indonesia_Sulawesi_HG	Laos_LN_BA.SG		-1.168	1.780	0.389		0.081	0.133	0.065		0.0000	-1.165	1.7725	0.3929
Indonesia_Sulawesi_Kajang.DG	Papuan.DG	Indonesia_Sulawesi_HG	Laos_LN_BA.SG		-1.035	1.652	0.383		0.097	0.149	0.063		0.0000	-1.031	1.6447	0.3869
Indonesia_Sulawesi_Mandar.DG	Papuan.DG	Indonesia_Sulawesi_HG	Laos_LN_BA.SG		-1.117	1.766	0.352		0.095	0.148	0.065		0.0000	-1.113	1.7575	0.3563
Indonesia_Sumatra_Toba.DG	Papuan.DG	Indonesia_Sulawesi_HG	Laos_LN_BA.SG		-0.950	1.568	0.382		0.106	0.157	0.060		0.0000	-0.945	1.5587	0.3866
Indonesia_Tanimbar_AlusiKrawain.DG	Papuan.DG	Indonesia_Sulawesi_HG	Laos_LN_BA.SG		-0.767	1.461	0.306		0.134	0.177	0.052		0.0000	-0.759	1.4492	0.3102
Indonesia_Tanimbar_Fordata.DG	Papuan.DG	Indonesia_Sulawesi_HG	Laos_LN_BA.SG		-0.920	1.668	0.252		0.160	0.215	0.065		0.0000	-0.913	1.6580	0.2555
Indonesia_Tanimbar_Makatian.DG	Papuan.DG	Indonesia_Sulawesi_HG	Laos_LN_BA.SG		-0.888	1.611	0.277		0.131	0.174	0.054		0.0000	-0.882	1.6014	0.2808
Indonesia_Tanimbar_SangliatDol.DG	Papuan.DG	Indonesia_Sulawesi_HG	Laos_LN_BA.SG		-0.970	1.708	0.261		0.137	0.185	0.059		0.0000	-0.961	1.6961	0.2657
Indonesia_Tanimbar_Tumbur.DG	Papuan.DG	Indonesia_Sulawesi_HG	Laos_LN_BA.SG		-0.911	1.639	0.272		0.120	0.160	0.052		0.0000	-0.904	1.6280	0.2761
Indonesia_Alor.DG	Taiwan_Hanben_IA	Laos_Hòabìnhian.SG	Papuan.DG	Indonesia_Sulawesi_HG	0.136	-0.424	-0.772	2.060	0.514	0.871	2.527	3.893	0.0000	0.2246	-0.315	-0.327	1.4185
Indonesia_Bali_Gadon.DG	Taiwan_Hanben_IA	Laos_Hòabìnhian.SG	Papuan.DG	Indonesia_Sulawesi_HG	-47.377	-108.758	-68.768	225.902	3784.256	8613.479	5465.668	17861.911	0.0000	1431.0	3080.3	2096.7	-6607.
Indonesia_Borneo_Maanyan.DG	Taiwan_Hanben_IA	Laos_Hòabìnhian.SG	Papuan.DG	Indonesia_Sulawesi_HG	3.878	5.609	4.037	-12.524	7.505	12.898	10.333	30.506	0.0000	-12.51	-22.76	-18.14	54.435
Indonesia_Flores_Bena.DG	Taiwan_Hanben_IA	Laos_Hòabìnhian.SG	Papuan.DG	Indonesia_Sulawesi_HG	1.093	1.188	2.407	-3.689	1.619	2.708	5.716	10.004	0.0000	-2.365	-4.590	-9.780	17.736
Indonesia_Flores_Bere.DG	Taiwan_Hanben_IA	Laos_Hòabìnhian.SG	Papuan.DG	Indonesia_Sulawesi_HG	-3.297	-8.411	-9.101	21.809	18.579	41.516	44.275	104.294	0.0000	86.033	190.80	203.74	-479.5
Indonesia_Flores_Cibol.DG	Taiwan_Hanben_IA	Laos_Hòabìnhian.SG	Papuan.DG	Indonesia_Sulawesi_HG	-1.910	-4.885	-6.041	13.837	4.971	10.211	12.428	27.465	0.0000	9.6071	18.593	22.627	-49.82
Indonesia_Flores_Rampasasa.DG	Taiwan_Hanben_IA	Laos_Hòabìnhian.SG	Papuan.DG	Indonesia_Sulawesi_HG	7.052	14.910	15.443	-36.405	3145.078	7039.664	7521.048	17705.095	0.0000	-5890.	-13036	-14092	33021.
Indonesia_Java_Dieng.DG	Taiwan_Hanben_IA	Laos_Hòabìnhian.SG	Papuan.DG	Indonesia_Sulawesi_HG	-0.772	-2.866	-2.359	6.997	0.869	2.192	1.375	4.071	0.0000	-0.137	-1.263	-1.529	3.9304
Indonesia_Kei_Faan.DG	Taiwan_Hanben_IA	Laos_Hòabìnhian.SG	Papuan.DG	Indonesia_Sulawesi_HG	0.493	-0.051	0.484	0.074	0.028	0.061	0.107	0.152	0.0004	0.4920	-0.047	0.4789	0.0764
Indonesia_Kei_Ohoidertutu.DG	Taiwan_Hanben_IA	Laos_Hòabìnhian.SG	Papuan.DG	Indonesia_Sulawesi_HG	0.526	0.019	0.539	-0.084	0.054	0.076	0.203	0.303	0.0002	0.5165	0.0101	0.5032	-0.029
Indonesia_Kei_Waur.DG	Taiwan_Hanben_IA	Laos_Hòabìnhian.SG	Papuan.DG	Indonesia_Sulawesi_HG	0.515	-0.051	0.759	-0.223	0.071	0.111	0.314	0.473	0.0004	0.4992	-0.069	0.6823	-0.112
Indonesia_Lembata_TimurKadakewa.DG	Taiwan_Hanben_IA	Laos_Hòabìnhian.SG	Papuan.DG	Indonesia_Sulawesi_HG	0.605	0.324	0.825	-0.754	0.085	0.170	0.321	0.548	0.0000	0.5623	0.2426	0.6652	-0.470
Indonesia_Lembata_Waipukang.DG	Taiwan_Hanben_IA	Laos_Hòabìnhian.SG	Papuan.DG	Indonesia_Sulawesi_HG	0.612	0.276	0.763	-0.651	0.119	0.227	0.433	0.760	0.0000	0.5415	0.1501	0.5158	-0.207
Indonesia_Mentawai.DG	Taiwan_Hanben_IA	Laos_Hòabìnhian.SG	Papuan.DG	Indonesia_Sulawesi_HG	0.944	0.112	0.070	-0.125	0.040	0.071	0.059	0.145	0.0000	0.9397	0.1051	0.0633	-0.108
Indonesia_Nias_Gomo.DG	Taiwan_Hanben_IA	Laos_Hòabìnhian.SG	Papuan.DG	Indonesia_Sulawesi_HG	0.987	0.161	0.099	-0.247	0.038	0.071	0.059	0.139	0.0000	0.9817	0.1525	0.0936	-0.227
Indonesia_Nias_Hilitobara.DG	Taiwan_Hanben_IA	Laos_Hòabìnhian.SG	Papuan.DG	Indonesia_Sulawesi_HG	0.962	0.105	0.075	-0.141	0.035	0.064	0.056	0.129	0.0000	0.9571	0.0959	0.0687	-0.121
Indonesia_Sulawesi_Kajang.DG	Taiwan_Hanben_IA	Laos_Hòabìnhian.SG	Papuan.DG	Indonesia_Sulawesi_HG	0.856	0.167	0.236	-0.258	0.058	0.101	0.113	0.253	0.0000	0.8321	0.1267	0.1944	-0.153
Indonesia_Sulawesi_Mandar.DG	Taiwan_Hanben_IA	Laos_Hòabìnhian.SG	Papuan.DG	Indonesia_Sulawesi_HG	0.884	0.168	0.217	-0.269	0.041	0.085	0.076	0.174	0.0000	0.8745	0.1465	0.2030	-0.224
Indonesia_Sumatra_Toba.DG	Taiwan_Hanben_IA	Laos_Hòabìnhian.SG	Papuan.DG	Indonesia_Sulawesi_HG	11.130	22.660	19.591	-52.381	9463.718	19944.732	17821.977	47228.666	0.0000	25002.	53455.	46944.	-12540
Indonesia_Tanimbar_AlusiKrawain.DG	Taiwan_Hanben_IA	Laos_Hòabìnhian.SG	Papuan.DG	Indonesia_Sulawesi_HG	0.480	-0.044	0.189	0.375	0.077	0.127	0.287	0.461	0.0000	0.4945	-0.022	0.2250	0.3026
Indonesia_Tanimbar_Fordata.DG	Taiwan_Hanben_IA	Laos_Hòabìnhian.SG	Papuan.DG	Indonesia_Sulawesi_HG	0.605	-0.058	0.668	-0.215	0.065	0.114	0.232	0.364	0.0016	0.5861	-0.075	0.6015	-0.112
Indonesia_Tanimbar_Makatian.DG	Taiwan_Hanben_IA	Laos_Hòabìnhian.SG	Papuan.DG	Indonesia_Sulawesi_HG	0.617	-0.121	0.780	-0.276	0.074	0.104	0.278	0.401	0.0014	0.6034	-0.123	0.7209	-0.200
Indonesia_Tanimbar_SangliatDol.DG	Taiwan_Hanben_IA	Laos_Hòabìnhian.SG	Papuan.DG	Indonesia_Sulawesi_HG	0.676	0.055	0.822	-0.553	0.076	0.115	0.262	0.417	0.0000	0.6476	0.0203	0.7250	-0.393
Indonesia_Tanimbar_Tumbur.DG	Taiwan_Hanben_IA	Laos_Hòabìnhian.SG	Papuan.DG	Indonesia_Sulawesi_HG	0.575	-0.013	0.415	0.023	0.051	0.105	0.173	0.289	0.0001	0.5653	-0.028	0.3778	0.0852
Indonesia_Alor.DG	Taiwan_Hanben_IA	Laos_Hòabìnhian.SG	Papuan.DG	Laos_LN_BA.SG	0.348	0.080	0.496	0.076	0.023	0.027	0.022	0.028	0.0021	0.3481	0.0803	0.4959	0.0755
Indonesia_Bali_Gadon.DG	Taiwan_Hanben_IA	Laos_Hòabìnhian.SG	Papuan.DG	Laos_LN_BA.SG	0.291	0.174	-0.065	0.600	0.049	0.047	0.031	0.063	0.0640	0.2928	0.1739	-0.064	0.5980
Indonesia_Borneo_Maanyan.DG	Taiwan_Hanben_IA	Laos_Hòabìnhian.SG	Papuan.DG	Laos_LN_BA.SG	0.525	0.106	-0.044	0.412	0.029	0.032	0.022	0.037	0.0026	0.5257	0.1056	-0.043	0.4119
Indonesia_Flores_Bena.DG	Taiwan_Hanben_IA	Laos_Hòabìnhian.SG	Papuan.DG	Laos_LN_BA.SG	0.363	0.115	0.329	0.193	0.021	0.023	0.018	0.026	0.2150	0.3629	0.1142	0.3297	0.1931
Indonesia_Flores_Bere.DG	Taiwan_Hanben_IA	Laos_Hòabìnhian.SG	Papuan.DG	Laos_LN_BA.SG	0.394	0.103	0.201	0.302	0.030	0.034	0.025	0.039	0.1276	0.3946	0.1039	0.2007	0.3006
Indonesia_Flores_Cibol.DG	Taiwan_Hanben_IA	Laos_Hòabìnhian.SG	Papuan.DG	Laos_LN_BA.SG	0.367	0.111	0.194	0.328	0.024	0.025	0.019	0.030	0.0225	0.3671	0.1112	0.1944	0.3270
Indonesia_Flores_Rampasasa.DG	Taiwan_Hanben_IA	Laos_Hòabìnhian.SG	Papuan.DG	Laos_LN_BA.SG	0.409	0.111	0.206	0.275	0.020	0.022	0.017	0.025	0.0119	0.4095	0.1101	0.2061	0.2741
Indonesia_Java_Dieng.DG	Taiwan_Hanben_IA	Laos_Hòabìnhian.SG	Papuan.DG	Laos_LN_BA.SG	0.305	0.085	-0.020	0.630	0.035	0.039	0.028	0.044	0.0067	0.3061	0.0853	-0.020	0.6286
Indonesia_Kei_Faan.DG	Taiwan_Hanben_IA	Laos_Hòabìnhian.SG	Papuan.DG	Laos_LN_BA.SG	0.511	0.013	0.480	-0.004	0.032	0.035	0.030	0.038	0.2945	0.5101	0.0138	0.4791	-0.003
Indonesia_Kei_Ohoidertutu.DG	Taiwan_Hanben_IA	Laos_Hòabìnhian.SG	Papuan.DG	Laos_LN_BA.SG	0.528	0.030	0.459	-0.016	0.033	0.035	0.029	0.041	0.2307	0.5270	0.0301	0.4586	-0.015
Indonesia_Kei_Waur.DG	Taiwan_Hanben_IA	Laos_Hòabìnhian.SG	Papuan.DG	Laos_LN_BA.SG	0.496	0.009	0.519	-0.024	0.035	0.037	0.031	0.044	0.0632	0.4958	0.0086	0.5187	-0.023
Indonesia_Lembata_TimurKadakewa.DG	Taiwan_Hanben_IA	Laos_Hòabìnhian.SG	Papuan.DG	Laos_LN_BA.SG	0.409	0.094	0.385	0.112	0.023	0.027	0.021	0.029	0.1558	0.4085	0.0937	0.3851	0.1125
Indonesia_Lembata_Waipukang.DG	Taiwan_Hanben_IA	Laos_Hòabìnhian.SG	Papuan.DG	Laos_LN_BA.SG	0.479	0.072	0.404	0.045	0.028	0.029	0.024	0.034	0.0514	0.4787	0.0718	0.4038	0.0455
Indonesia_Mentawai.DG	Taiwan_Hanben_IA	Laos_Hòabìnhian.SG	Papuan.DG	Laos_LN_BA.SG	0.781	0.102	-0.046	0.162	0.030	0.028	0.019	0.037	0.0195	0.7807	0.1021	-0.046	0.1632
Indonesia_Nias_Gomo.DG	Taiwan_Hanben_IA	Laos_Hòabìnhian.SG	Papuan.DG	Laos_LN_BA.SG	0.810	0.123	-0.066	0.133	0.028	0.027	0.019	0.034	0.0538	0.8096	0.1220	-0.066	0.1343
Indonesia_Nias_Hilitobara.DG	Taiwan_Hanben_IA	Laos_Hòabìnhian.SG	Papuan.DG	Laos_LN_BA.SG	0.837	0.118	-0.057	0.102	0.029	0.028	0.019	0.035	0.0025	0.8363	0.1169	-0.056	0.1027
Indonesia_Sulawesi_Kajang.DG	Taiwan_Hanben_IA	Laos_Hòabìnhian.SG	Papuan.DG	Laos_LN_BA.SG	0.673	0.105	0.068	0.154	0.026	0.025	0.019	0.031	0.0031	0.6730	0.1050	0.0677	0.1541
Indonesia_Sulawesi_Mandar.DG	Taiwan_Hanben_IA	Laos_Hòabìnhian.SG	Papuan.DG	Laos_LN_BA.SG	0.726	0.122	0.032	0.120	0.025	0.024	0.018	0.030	0.0069	0.7258	0.1215	0.0322	0.1203
Indonesia_Sumatra_Toba.DG	Taiwan_Hanben_IA	Laos_Hòabìnhian.SG	Papuan.DG	Laos_LN_BA.SG	0.486	0.373	-0.105	0.246	0.039	0.049	0.034	0.051	0.0000	0.4877	0.3702	-0.102	0.2440
Indonesia_Tanimbar_AlusiKrawain.DG	Taiwan_Hanben_IA	Laos_Hòabìnhian.SG	Papuan.DG	Laos_LN_BA.SG	0.523	0.063	0.386	0.028	0.046	0.054	0.043	0.054	0.0044	0.5220	0.0656	0.3846	0.0276
Indonesia_Tanimbar_Fordata.DG	Taiwan_Hanben_IA	Laos_Hòabìnhian.SG	Papuan.DG	Laos_LN_BA.SG	0.538	-0.005	0.429	0.039	0.051	0.048	0.041	0.061	0.0745	0.5376	-0.004	0.4278	0.0391
Indonesia_Tanimbar_Makatian.DG	Taiwan_Hanben_IA	Laos_Hòabìnhian.SG	Papuan.DG	Laos_LN_BA.SG	0.561	-0.034	0.469	0.005	0.045	0.047	0.040	0.053	0.2121	0.5598	-0.033	0.4673	0.0059
Indonesia_Tanimbar_SangliatDol.DG	Taiwan_Hanben_IA	Laos_Hòabìnhian.SG	Papuan.DG	Laos_LN_BA.SG	0.573	0.046	0.374	0.006	0.039	0.042	0.033	0.047	0.0003	0.5731	0.0463	0.3741	0.0063
Indonesia_Tanimbar_Tumbur.DG	Taiwan_Hanben_IA	Laos_Hòabìnhian.SG	Papuan.DG	Laos_LN_BA.SG	0.595	0.082	0.350	-0.027	0.044	0.045	0.035	0.055	0.1166	0.5949	0.0825	0.3487	-0.026
Indonesia_Alor.DG	Taiwan_Hanben_IA	Laos_Hòabìnhian.SG	Indonesia_Sulawesi_HG	Laos_LN_BA.SG	0.158	-0.644	1.354	0.131	0.059	0.047	0.035	0.076	0.0000	0.1584	-0.643	1.3537	0.1309
Indonesia_Bali_Gadon.DG	Taiwan_Hanben_IA	Laos_Hòabìnhian.SG	Indonesia_Sulawesi_HG	Laos_LN_BA.SG	0.299	0.068	0.035	0.598	0.050	0.042	0.035	0.062	0.0887	0.3013	0.0682	0.0352	0.5950
Indonesia_Borneo_Maanyan.DG	Taiwan_Hanben_IA	Laos_Hòabìnhian.SG	Indonesia_Sulawesi_HG	Laos_LN_BA.SG	0.530	0.015	0.050	0.405	0.029	0.022	0.019	0.035	0.0204	0.5305	0.0153	0.0502	0.4038
Indonesia_Flores_Bena.DG	Taiwan_Hanben_IA	Laos_Hòabìnhian.SG	Indonesia_Sulawesi_HG	Laos_LN_BA.SG	0.202	-0.432	1.013	0.217	0.046	0.037	0.031	0.060	0.0000	0.2022	-0.431	1.0121	0.2170
Indonesia_Flores_Bere.DG	Taiwan_Hanben_IA	Laos_Hòabìnhian.SG	Indonesia_Sulawesi_HG	Laos_LN_BA.SG	0.255	-0.324	0.738	0.331	0.042	0.035	0.031	0.053	0.0000	0.2555	-0.322	0.7374	0.3296
Indonesia_Flores_Cibol.DG	Taiwan_Hanben_IA	Laos_Hòabìnhian.SG	Indonesia_Sulawesi_HG	Laos_LN_BA.SG	0.227	-0.356	0.778	0.351	0.040	0.033	0.028	0.052	0.0000	0.2281	-0.354	0.7771	0.3494
Indonesia_Flores_Rampasasa.DG	Taiwan_Hanben_IA	Laos_Hòabìnhian.SG	Indonesia_Sulawesi_HG	Laos_LN_BA.SG	0.267	-0.349	0.788	0.293	0.039	0.032	0.027	0.050	0.0000	0.2681	-0.348	0.7873	0.2924
Indonesia_Java_Dieng.DG	Taiwan_Hanben_IA	Laos_Hòabìnhian.SG	Indonesia_Sulawesi_HG	Laos_LN_BA.SG	0.310	0.036	0.034	0.619	0.034	0.027	0.023	0.043	0.0583	0.3119	0.0359	0.0345	0.6176
Indonesia_Kei_Faan.DG	Taiwan_Hanben_IA	Laos_Hòabìnhian.SG	Indonesia_Sulawesi_HG	Laos_LN_BA.SG	0.243	-0.654	1.289	0.121	0.059	0.049	0.038	0.076	0.0000	0.2433	-0.653	1.2885	0.1215
Indonesia_Kei_Ohoidertutu.DG	Taiwan_Hanben_IA	Laos_Hòabìnhian.SG	Indonesia_Sulawesi_HG	Laos_LN_BA.SG	0.263	-0.616	1.254	0.099	0.059	0.048	0.037	0.077	0.0000	0.2635	-0.615	1.2532	0.0982
Indonesia_Kei_Waur.DG	Taiwan_Hanben_IA	Laos_Hòabìnhian.SG	Indonesia_Sulawesi_HG	Laos_LN_BA.SG	0.256	-0.647	1.327	0.063	0.060	0.049	0.038	0.078	0.0000	0.2561	-0.646	1.3268	0.0633
Indonesia_Lembata_TimurKadakewa.DG	Taiwan_Hanben_IA	Laos_Hòabìnhian.SG	Indonesia_Sulawesi_HG	Laos_LN_BA.SG	0.218	-0.517	1.128	0.171	0.050	0.042	0.033	0.065	0.0000	0.2184	-0.515	1.1271	0.1702
Indonesia_Lembata_Waipukang.DG	Taiwan_Hanben_IA	Laos_Hòabìnhian.SG	Indonesia_Sulawesi_HG	Laos_LN_BA.SG	0.281	-0.450	1.066	0.103	0.047	0.040	0.031	0.061	0.0000	0.2813	-0.449	1.0652	0.1031
Indonesia_Mentawai.DG	Taiwan_Hanben_IA	Laos_Hòabìnhian.SG	Indonesia_Sulawesi_HG	Laos_LN_BA.SG	0.781	0.013	0.042	0.163	0.029	0.022	0.018	0.035	0.2683	0.7806	0.0125	0.0425	0.1642
Indonesia_Nias_Gomo.DG	Taiwan_Hanben_IA	Laos_Hòabìnhian.SG	Indonesia_Sulawesi_HG	Laos_LN_BA.SG	0.834	0.037	0.014	0.116	0.028	0.020	0.015	0.034	0.2621	0.8333	0.0365	0.0136	0.1164
Indonesia_Nias_Hilitobara.DG	Taiwan_Hanben_IA	Laos_Hòabìnhian.SG	Indonesia_Sulawesi_HG	Laos_LN_BA.SG	0.852	0.030	0.032	0.086	0.027	0.019	0.016	0.033	0.0438	0.8515	0.0301	0.0323	0.0859
Indonesia_Sulawesi_Kajang.DG	Taiwan_Hanben_IA	Laos_Hòabìnhian.SG	Indonesia_Sulawesi_HG	Laos_LN_BA.SG	0.563	-0.127	0.364	0.200	0.029	0.022	0.021	0.036	0.0000	0.5634	-0.127	0.3642	0.1998
Indonesia_Sulawesi_Mandar.DG	Taiwan_Hanben_IA	Laos_Hòabìnhian.SG	Indonesia_Sulawesi_HG	Laos_LN_BA.SG	0.648	-0.081	0.286	0.147	0.026	0.020	0.019	0.031	0.0008	0.6481	-0.081	0.2862	0.1467
Indonesia_Sumatra_Toba.DG	Taiwan_Hanben_IA	Laos_Hòabìnhian.SG	Indonesia_Sulawesi_HG	Laos_LN_BA.SG	0.522	0.285	-0.035	0.228	0.039	0.031	0.022	0.049	0.0000	0.5237	0.2845	-0.033	0.2254
Indonesia_Tanimbar_AlusiKrawain.DG	Taiwan_Hanben_IA	Laos_Hòabìnhian.SG	Indonesia_Sulawesi_HG	Laos_LN_BA.SG	0.317	-0.540	1.113	0.110	0.060	0.046	0.039	0.076	0.0000	0.3174	-0.538	1.1125	0.1087
Indonesia_Tanimbar_Fordata.DG	Taiwan_Hanben_IA	Laos_Hòabìnhian.SG	Indonesia_Sulawesi_HG	Laos_LN_BA.SG	0.297	-0.537	1.110	0.130	0.057	0.046	0.040	0.073	0.0002	0.2962	-0.536	1.1097	0.1305
Indonesia_Tanimbar_Makatian.DG	Taiwan_Hanben_IA	Laos_Hòabìnhian.SG	Indonesia_Sulawesi_HG	Laos_LN_BA.SG	0.308	-0.543	1.130	0.105	0.061	0.048	0.039	0.077	0.0000	0.3083	-0.543	1.1295	0.1054
Indonesia_Tanimbar_SangliatDol.DG	Taiwan_Hanben_IA	Laos_Hòabìnhian.SG	Indonesia_Sulawesi_HG	Laos_LN_BA.SG	0.297	-0.565	1.127	0.140	0.057	0.047	0.037	0.074	0.0000	0.2976	-0.564	1.1268	0.1395
Indonesia_Tanimbar_Tumbur.DG	Taiwan_Hanben_IA	Laos_Hòabìnhian.SG	Indonesia_Sulawesi_HG	Laos_LN_BA.SG	0.352	-0.485	1.056	0.077	0.058	0.046	0.039	0.074	0.0000	0.3528	-0.484	1.0554	0.0763
Indonesia_Alor.DG	Taiwan_Hanben_IA	Papuan.DG	Indonesia_Sulawesi_HG	Laos_LN_BA.SG	0.321	0.375	0.223	0.081	0.079	0.341	0.389	0.038	0.0000	0.1854	-0.219	0.9053	0.1284
Indonesia_Bali_Gadon.DG	Taiwan_Hanben_IA	Papuan.DG	Indonesia_Sulawesi_HG	Laos_LN_BA.SG	0.353	0.190	-0.168	0.625	0.073	0.154	0.214	0.068	0.0000	0.3494	0.1731	-0.145	0.6230
Indonesia_Borneo_Maanyan.DG	Taiwan_Hanben_IA	Papuan.DG	Indonesia_Sulawesi_HG	Laos_LN_BA.SG	0.640	0.235	-0.270	0.396	0.046	0.084	0.121	0.038	0.0000	0.6350	0.2215	-0.250	0.3942
Indonesia_Flores_Bena.DG	Taiwan_Hanben_IA	Papuan.DG	Indonesia_Sulawesi_HG	Laos_LN_BA.SG	0.355	0.373	0.066	0.206	0.031	0.115	0.141	0.025	0.0000	0.3533	0.3614	0.0788	0.2062
Indonesia_Flores_Bere.DG	Taiwan_Hanben_IA	Papuan.DG	Indonesia_Sulawesi_HG	Laos_LN_BA.SG	0.367	0.161	0.164	0.309	0.040	0.103	0.132	0.036	0.0019	0.3655	0.1523	0.1738	0.3082
Indonesia_Flores_Cibol.DG	Taiwan_Hanben_IA	Papuan.DG	Indonesia_Sulawesi_HG	Laos_LN_BA.SG	0.403	0.374	-0.106	0.329	0.040	0.118	0.150	0.029	0.0000	0.4020	0.3655	-0.094	0.3266
Indonesia_Flores_Rampasasa.DG	Taiwan_Hanben_IA	Papuan.DG	Indonesia_Sulawesi_HG	Laos_LN_BA.SG	0.458	0.446	-0.187	0.284	0.038	0.108	0.138	0.027	0.0000	0.4514	0.4241	-0.159	0.2837
Indonesia_Java_Dieng.DG	Taiwan_Hanben_IA	Papuan.DG	Indonesia_Sulawesi_HG	Laos_LN_BA.SG	0.367	0.173	-0.172	0.632	0.045	0.093	0.131	0.045	0.0000	0.3668	0.1663	-0.162	0.6291
Indonesia_Kei_Faan.DG	Taiwan_Hanben_IA	Papuan.DG	Indonesia_Sulawesi_HG	Laos_LN_BA.SG	0.512	0.490	0.007	-0.008	0.046	0.112	0.131	0.040	0.0033	0.5103	0.4851	0.0114	-0.006
Indonesia_Kei_Ohoidertutu.DG	Taiwan_Hanben_IA	Papuan.DG	Indonesia_Sulawesi_HG	Laos_LN_BA.SG	0.564	0.531	-0.059	-0.036	0.087	0.249	0.299	0.052	0.0000	0.3046	-0.273	0.9087	0.0597
Indonesia_Kei_Waur.DG	Taiwan_Hanben_IA	Papuan.DG	Indonesia_Sulawesi_HG	Laos_LN_BA.SG	0.526	0.649	-0.141	-0.035	0.056	0.170	0.200	0.047	0.0109	0.4724	0.4308	0.1180	-0.021
Indonesia_Lembata_TimurKadakewa.DG	Taiwan_Hanben_IA	Papuan.DG	Indonesia_Sulawesi_HG	Laos_LN_BA.SG	0.454	0.624	-0.195	0.117	0.057	0.213	0.257	0.033	0.0000	0.4415	0.5772	-0.137	0.1191
Indonesia_Lembata_Waipukang.DG	Taiwan_Hanben_IA	Papuan.DG	Indonesia_Sulawesi_HG	Laos_LN_BA.SG	0.569	0.749	-0.348	0.030	0.107	0.358	0.434	0.048	0.0000	0.5406	0.6472	-0.225	0.0372
Indonesia_Mentawai.DG	Taiwan_Hanben_IA	Papuan.DG	Indonesia_Sulawesi_HG	Laos_LN_BA.SG	0.793	0.042	0.000	0.165	0.040	0.052	0.075	0.034	0.0002	0.7921	0.0403	0.0024	0.1651
Indonesia_Nias_Gomo.DG	Taiwan_Hanben_IA	Papuan.DG	Indonesia_Sulawesi_HG	Laos_LN_BA.SG	0.860	0.091	-0.083	0.132	0.040	0.055	0.078	0.034	0.0001	0.8574	0.0869	-0.077	0.1332
Indonesia_Nias_Hilitobara.DG	Taiwan_Hanben_IA	Papuan.DG	Indonesia_Sulawesi_HG	Laos_LN_BA.SG	0.881	0.075	-0.041	0.086	0.043	0.057	0.081	0.035	0.0000	0.8790	0.0719	-0.037	0.0863
Indonesia_Sulawesi_Kajang.DG	Taiwan_Hanben_IA	Papuan.DG	Indonesia_Sulawesi_HG	Laos_LN_BA.SG	0.705	0.200	-0.060	0.155	0.041	0.066	0.090	0.031	0.0000	0.7019	0.1930	-0.050	0.1552
Indonesia_Sulawesi_Mandar.DG	Taiwan_Hanben_IA	Papuan.DG	Indonesia_Sulawesi_HG	Laos_LN_BA.SG	0.804	0.229	-0.128	0.096	0.046	0.084	0.114	0.032	0.0000	0.7989	0.2175	-0.112	0.0961
Indonesia_Sumatra_Toba.DG	Taiwan_Hanben_IA	Papuan.DG	Indonesia_Sulawesi_HG	Laos_LN_BA.SG	-0.300	-1.993	2.991	0.302	0.936	2.433	3.286	0.175	0.0000	0.8739	1.0751	-1.149	0.2007
Indonesia_Tanimbar_AlusiKrawain.DG	Taiwan_Hanben_IA	Papuan.DG	Indonesia_Sulawesi_HG	Laos_LN_BA.SG	0.468	0.160	0.341	0.032	0.080	0.237	0.286	0.054	0.0000	0.4128	-0.069	0.6108	0.0454
Indonesia_Tanimbar_Fordata.DG	Taiwan_Hanben_IA	Papuan.DG	Indonesia_Sulawesi_HG	Laos_LN_BA.SG	0.650	0.814	-0.467	0.002	0.081	0.183	0.223	0.073	0.1783	0.6346	0.7668	-0.408	0.0071
Indonesia_Tanimbar_Makatian.DG	Taiwan_Hanben_IA	Papuan.DG	Indonesia_Sulawesi_HG	Laos_LN_BA.SG	0.690	0.842	-0.484	-0.048	0.102	0.250	0.300	0.074	0.0486	0.5283	0.5021	-0.074	0.0436
Indonesia_Tanimbar_SangliatDol.DG	Taiwan_Hanben_IA	Papuan.DG	Indonesia_Sulawesi_HG	Laos_LN_BA.SG	0.711	0.817	-0.478	-0.050	0.078	0.180	0.218	0.061	0.0116	0.6885	0.7640	-0.412	-0.039
Indonesia_Tanimbar_Tumbur.DG	Taiwan_Hanben_IA	Papuan.DG	Indonesia_Sulawesi_HG	Laos_LN_BA.SG	0.610	0.389	0.041	-0.040	0.076	0.194	0.238	0.059	0.0005	0.6577	0.4217	0.0044	-0.083
Indonesia_Alor.DG	Laos_Hòabìnhian.SG	Papuan.DG	Indonesia_Sulawesi_HG	Laos_LN_BA.SG	-0.199	-0.377	1.283	0.293	0.127	0.140	0.168	0.037	0.0000	-0.194	-0.368	1.2656	0.2969
Indonesia_Bali_Gadon.DG	Laos_Hòabìnhian.SG	Papuan.DG	Indonesia_Sulawesi_HG	Laos_LN_BA.SG	-0.036	-0.372	0.653	0.755	0.160	0.119	0.308	0.091	0.0000	-0.029	-0.376	0.6453	0.7603
Indonesia_Borneo_Maanyan.DG	Laos_Hòabìnhian.SG	Papuan.DG	Indonesia_Sulawesi_HG	Laos_LN_BA.SG	-0.486	-0.650	1.597	0.539	0.294	0.165	0.246	0.077	0.0000	-0.355	-0.693	1.5067	0.5427
Indonesia_Flores_Bena.DG	Laos_Hòabìnhian.SG	Papuan.DG	Indonesia_Sulawesi_HG	Laos_LN_BA.SG	-0.186	-0.533	1.378	0.340	0.172	0.143	0.203	0.048	0.0000	-0.187	-0.521	1.3622	0.3465
Indonesia_Flores_Bere.DG	Laos_Hòabìnhian.SG	Papuan.DG	Indonesia_Sulawesi_HG	Laos_LN_BA.SG	-0.245	-0.505	1.292	0.458	0.148	0.128	0.198	0.054	0.0000	-0.229	-0.500	1.2654	0.4644
Indonesia_Flores_Cibol.DG	Laos_Hòabìnhian.SG	Papuan.DG	Indonesia_Sulawesi_HG	Laos_LN_BA.SG	-0.314	-0.506	1.375	0.445	0.212	0.151	0.236	0.059	0.0000	-0.274	-0.505	1.3270	0.4528
Indonesia_Flores_Rampasasa.DG	Laos_Hòabìnhian.SG	Papuan.DG	Indonesia_Sulawesi_HG	Laos_LN_BA.SG	-0.315	-0.623	1.547	0.391	0.253	0.170	0.257	0.063	0.0000	-0.279	-0.611	1.4859	0.4051
Indonesia_Java_Dieng.DG	Laos_Hòabìnhian.SG	Papuan.DG	Indonesia_Sulawesi_HG	Laos_LN_BA.SG	-0.188	-0.319	0.726	0.781	0.196	0.169	0.365	0.112	0.0000	-0.182	-0.344	0.7577	0.7695
Indonesia_Kei_Faan.DG	Laos_Hòabìnhian.SG	Papuan.DG	Indonesia_Sulawesi_HG	Laos_LN_BA.SG	-0.352	-0.506	1.549	0.308	0.182	0.157	0.168	0.044	0.0000	-0.340	-0.503	1.5325	0.3117
Indonesia_Kei_Ohoidertutu.DG	Laos_Hòabìnhian.SG	Papuan.DG	Indonesia_Sulawesi_HG	Laos_LN_BA.SG	-0.280	-0.648	1.651	0.277	0.172	0.149	0.185	0.048	0.0000	-0.271	-0.643	1.6338	0.2807
Indonesia_Kei_Waur.DG	Laos_Hòabìnhian.SG	Papuan.DG	Indonesia_Sulawesi_HG	Laos_LN_BA.SG	-0.312	-0.548	1.587	0.273	0.168	0.159	0.194	0.046	0.0000	-0.299	-0.545	1.5694	0.2763
Indonesia_Lembata_TimurKadakewa.DG	Laos_Hòabìnhian.SG	Papuan.DG	Indonesia_Sulawesi_HG	Laos_LN_BA.SG	-0.267	-0.532	1.474	0.325	0.160	0.143	0.191	0.045	0.0000	-0.259	-0.520	1.4512	0.3294
Indonesia_Lembata_Waipukang.DG	Laos_Hòabìnhian.SG	Papuan.DG	Indonesia_Sulawesi_HG	Laos_LN_BA.SG	-0.322	-0.628	1.662	0.288	0.205	0.166	0.222	0.052	0.0000	-0.300	-0.624	1.6323	0.2925
Indonesia_Mentawai.DG	Laos_Hòabìnhian.SG	Papuan.DG	Indonesia_Sulawesi_HG	Laos_LN_BA.SG	-0.549	-0.821	1.946	0.424	0.296	0.174	0.205	0.071	0.0000	-0.506	-0.836	1.9146	0.4284
Indonesia_Nias_Gomo.DG	Laos_Hòabìnhian.SG	Papuan.DG	Indonesia_Sulawesi_HG	Laos_LN_BA.SG	-0.695	-0.785	2.059	0.421	0.337	0.182	0.237	0.072	0.0000	-0.628	-0.809	2.0103	0.4274
Indonesia_Nias_Hilitobara.DG	Laos_Hòabìnhian.SG	Papuan.DG	Indonesia_Sulawesi_HG	Laos_LN_BA.SG	-0.604	-0.850	2.038	0.416	0.313	0.173	0.214	0.069	0.0000	-0.554	-0.866	2.0005	0.4203
Indonesia_Sulawesi_Kajang.DG	Laos_Hòabìnhian.SG	Papuan.DG	Indonesia_Sulawesi_HG	Laos_LN_BA.SG	-0.496	-0.731	1.800	0.427	0.264	0.167	0.198	0.064	0.0000	-0.459	-0.741	1.7697	0.4310
Indonesia_Sulawesi_Mandar.DG	Laos_Hòabìnhian.SG	Papuan.DG	Indonesia_Sulawesi_HG	Laos_LN_BA.SG	-0.596	-0.770	1.962	0.404	0.297	0.169	0.224	0.067	0.0000	-0.547	-0.784	1.9237	0.4081
Indonesia_Sumatra_Toba.DG	Laos_Hòabìnhian.SG	Papuan.DG	Indonesia_Sulawesi_HG	Laos_LN_BA.SG	-0.342	-0.735	1.663	0.413	0.310	0.170	0.235	0.060	0.0000	2.0325	-1.712	-0.032	0.7128
Indonesia_Tanimbar_AlusiKrawain.DG	Laos_Hòabìnhian.SG	Papuan.DG	Indonesia_Sulawesi_HG	Laos_LN_BA.SG	-0.262	-0.589	1.520	0.330	0.159	0.144	0.188	0.050	0.0002	-0.256	-0.581	1.5025	0.3351
Indonesia_Tanimbar_Fordata.DG	Laos_Hòabìnhian.SG	Papuan.DG	Indonesia_Sulawesi_HG	Laos_LN_BA.SG	-0.496	-0.545	1.730	0.311	0.180	0.168	0.217	0.058	0.0000	-0.481	-0.544	1.7103	0.3160
Indonesia_Tanimbar_Makatian.DG	Laos_Hòabìnhian.SG	Papuan.DG	Indonesia_Sulawesi_HG	Laos_LN_BA.SG	-0.313	-0.652	1.651	0.315	0.183	0.166	0.184	0.052	0.0000	-0.303	-0.651	1.6358	0.3182
Indonesia_Tanimbar_SangliatDol.DG	Laos_Hòabìnhian.SG	Papuan.DG	Indonesia_Sulawesi_HG	Laos_LN_BA.SG	-0.450	-0.647	1.785	0.312	0.186	0.165	0.207	0.058	0.0000	-0.438	-0.643	1.7657	0.3166
Indonesia_Tanimbar_Tumbur.DG	Laos_Hòabìnhian.SG	Papuan.DG	Indonesia_Sulawesi_HG	Laos_LN_BA.SG	-0.384	-0.655	1.735	0.304	0.188	0.148	0.194	0.052	0.0000	-0.372	-0.651	1.7131	0.3104
